# Supplementary material for: Effects of DGAT1 on milk performance in Sudanese Butana × Holstein crossbred cattle
Source: Trop Anim Health Prod. 2022 Mar 25;54(2):142. doi: 10.1007/s11250-022-03141-7 (PMC8948139; doi:10.1007/s11250-022-03141-7)
Supplement: Supplementary file 1 — Supplementary file1 (XLSX 205 KB) [file 11250_2022_3141_MOESM1_ESM.xlsx]

## Sheet: Supplementary Table 1
Supplementary Table 1: Primer sequences used for the analyzed K232A polymorphism in DGAT1 using the marker rs109234250. The SNP-ID is listed together with the chromosome, the genomic position (bp) with respect to the Bos taurus ARS_UCD2.1 genome assembly, and the primer sequence for the reference allele (A1), alternative allele (A2), and the common primer (C).
SNP rs-ID	Chromosome	Position (bp)	Primer name	Primer sequence
rs109234250	14	611019	A1	CGTAGCTTTGGCAGGTAAGA
			A2	CGTAGCTTTGGCAGGTAAGG
			C	GCTGGGCAGCTCCCCCGTT

## Sheet: Supplementary Table 2
Supplementary Table 2: P-values of fixed effects for the investigated traits in Butana x Holstein crossbred cattle. The fixed effects were only included in the model if they significantly contributed to the model (p-value<0.05, highlighted in bold). P-values were calculating using an ANOVA test.
Traits	Lactation number	Sample year	Sample season	Birth Year	Birth season	Calving season	Age of first calving	Days in milk	Farm
MY	0.626	4.3 x10-58	8.0 x10-28	1.6 x10-3	0.058	0.588	5.0 x10-20	7.2x10-99	7.2 x10-80
PY	0.57	2.1 x10-51	2.1 x10-30	2.6 x10-3	0.647	0.7	1.1 x10-19	9.6 x10-78	6.4 x10-74
FY	0.601	4.0 x10-32	2.2 x10-20	3.6 x10-4	0.736	0.88	4.7 x10-19	2.0 x10-57	1.8 x10-77
LY	0.449	2.7 x10-44	5.5 x10-25	1.5 x10-3	0.665	0.761	2.0 x10-18	4.0 x10-63	6.5 x10-70
PC	0.652	1.2 x10-2	5.3 x10-3	0.236	0.958	0.569	1.6 x10-2	6.6 x10-07	5.4 x10-12
FC	3.9 x10-2	0.087	0.484076	0.11	0.747	0.138	0.097	4.3 x10-2	9.2 x10-15
LC	0.651	7.6 x10-4	0.058	0.497	0.948	0.489	4.3 x10-05	6.2 x10-09	4.9 x10-20

## Sheet: Supplementary Table 3
Supplementary Table 3: DGAT1 allele frequencies for Butana and Butana x Holstein crossbred cattle are listed per breed and farm for the investigated K232A polymorphism of DGAT1 using the marker rs109234250.
Genotype or allele	Butana		Butana x Holstein
	Atbara research station	Smallholders	Abbas Alreef Farm	Judiciary Farm	University of Khartoum	Kuku Research Station	University of Sudan	Average of all five farms
AA	1	0.859	0	0.175	0.113	0.368	0.35	0.147
AG	0	0.141	0.773	0.6	0.575	0.579	0.45	0.493
GG	0	0	0.227	0.225	0.313	0.053	0.2	0.359
A	1	0.929	0.386	0.475	0.4	0.658	0.575	0.394
G	0	0.071	0.614	0.525	0.6	0.342	0.425	0.606

## Sheet: Supplementary Figure 1
Supplementary Figure 1: Effect plot for significant association of milk yield with DGAT1 marker rs109234250 in Butana x Holstein crossbred cattle. Grey dots represent the mean for covariates corrected MY for each animal. This looks similar for the other significantly associated traits (protein, fat and lactose yield), as their correlation with MY was high (r≥0.930).

## Sheet: Supplementary Table 4
Supplementary Table 4: Comparison of milk production traits and lactation properties of this study with other studies in Butana x Holstein crossbred cattle. Values from Eshraga et al. are based on surveys conducted with farmers. Average values for yields of fat (FY), protein (PY), and lactose (LY), and contents of fat (FC), protein (PC), and lactose (LC) are listed together with the standard devi…
Source	This study	El-Nazeir et al. (2017)	Elemam et al. (2012)	Eshraga et al. (2011)	Yahya et al. (2011)	Abate et al. (2010)	Fadlelmoula et al. (2007)	Faiha et al. (2007)	Mohamed Khair et al. (2007)	Ishag (2000)
Number of farms	5	1	1	Survey	2	1	1	1	1	1
Years	2017- 2018	2002-2011	1999-2002	2011	1989- 2005	2005-2007	2007	1998-2005	1984-2004	1984-1995
Number of animals (records)	203 (1261)	-	40 (-)	150 (10189)	-128	19 (-)	521 (-)	100 (-)	-	300 (-)
Total lactation yield in kg (SD)	3406.0 (1218.0)	3988.2 (36.2)	1847 (175)	3993.7 (1575.0)	3603.4 (1270.0)	2847.3 (632.9)	2729.9 (1014.0)	3686.2 (1049.2)	2721.1 (87.4)	5664.6 (72.2)
Age of first calving in days (SD)	997.9 (171.4)	-	1412.0 (80.5)	1040.7 (92.7)	-	-	-	912.5 (296.4)	1312.2 (42.0)	1216.2 (34.5)
Lactation length in days (SD)	309.2 (9.7)	355.8 (2.4)	316 (28)	219.6 (25.5)	420.3 (80.0)	286.8 (30.5)	344 (94)	291.4 (48.5)	278.8 (6.5)	291.3 (2.1)
Daily milk yield in kg (SD)	10.12 (1.10)	11.21 (-)	5.8 (-)	18.24 (7.19)	8.58 (-)	9.9 (-)	7.94 (2.4)	11.9 (3.4)	9.8 (0.3)	19.4 (0.2)
References: (1) El-Nazeir B.A., Mohammed A., El khidir O.A., and Atta M. 2017. Effects of parity order, age at first calving and season of calving on productive performance of Friesian crossbred cattle in Sudan. J Vet Med Anim Prod, 8(2). Available from: https://onlinejournals.uofk.edu/index.php/vet/article/view/2540. (2) Elemam M.B., and Abu Nekheila A.M. 2012. Some productive traits of crossbre…

## Sheet: Supplementary Table 5
Supplementary Table 5: Comparison of milk production traits and lactation properties of this study with other studies in Butana cattle. Values from Elhady et al. and Musa et al. are based on surveys conducted with farmers. Average values for yields of fat (FY), protein (PY), and lactose (LY), and contents of fat (FC), protein (PC), and lactose (LC) are listed together with the standard deviation …
Source	This study	Elhady et al. (2021)	Rahamattalla et al. (2015)	Badri et al. (2011)	Musa et al. (2006)	Musa et al. (2005)	El-Hababeeb et al. (1991)
Farm	Atbara	Cattle owners	Atbara	Atbara	Cattle owners	Atbara	Atbara
Years	2017 - 2018	2018	2015	1949 - 1999	2008	1949 - 1999	1949 - 1989
Number of animals (records)	37 (194)	202 (202)	40 (610)	222 (1338)	204 (204)	562 (1894)	- (1776)
Total lactation yield in kg (SD)	1222.9 (474.8)	1326.6 (-)	-	1709.5 (89.2)	538.3 (-)	1662.6 (109.0)	1599.7 (-)
Age at first calving in days (SD)	1896.7 (342.1)	-	-	-	1569.5 (14.6)	1351.5 (106.8)	1410.3 (87.3)
Lactation length in days (SD)	243.3 (63.5)	201 (3.00)	-	248.40 (9.13)	190.2 (4.2)	268.17 (5.56)	261.8 (-)
Daily milk yield in kg (SD)	4.2 (1.4)	6.6 (0.4)	5.8 (0.1)	6.9 (-)	4.5 (0.2)	6.1 (0.4)	6.1 (-)
FY in kg (SD)	0.25 (0.08)	-	0.24 (0.08)	-	-	-	-
PY in kg (SD)	0.22 (0.05)	-	0.21 (0.05)	-	-	-	-
LY in kg (SD)	0.21 (0.07)	-	-	-	-	-	-
FC in % (SD)	6.01 (0.65)	-	4.05 (0.82)	-	-	-	-
PC in % (SD)	3.74 (0.11)	-	3.52 (0.31)	-	-	-	-
LC in % (SD)	5.03 (0.19)	-	-	-	-	-	-
References: (1) Elhady A.M.O., Addo S., Roessler R., Schäler J., and Hinrichs D. 2021. Exploration of production conditions: a step towards the development of a community-based breeding program for Butana cattle. Trop Anim Health Prod, 53(9). https://doi.org/10.1007/s11250-020-02459-4. (2) Rahamattalla S.A., ReiBmann M., Mueller U., and Brockmann G.A. 2015. Indentification of Genetic Variants Inf…

## Sheet: Supplementary Table 6
Supplementary Table 6: Input phenotypes and genotypes data for purebred Butana and Butana x Holstein crossbred cattle.
No.	ID	Breed	Farm	Birthdate	Age at first calving	Lactation	Lactation length of previous lactation	Date of last calving	Total previous lactation yield	Sampledate	Milk yield per day (kg)	Fat content1	Fat content2	Protein content1	Protein content2	Lactose content1	Lactose content2	DGAT1 marker
1	BU1	Butana	Atbara reserch Station	2009-05-15	1855	4	286	calving	lactation yield	2017-11-28	6	4.38	4.45	3.84	3.86	5.26	5.29	AA
1	BU1	Butana	Atbara reserch Station	2009-05-15	1855	4	286	2017-07-10	1504.8	2017-12-26	6.3	4.7	4.69	3.8	3.7	5.08	5.06	AA
1	BU1	Butana	Atbara reserch Station	2009-05-15	1855	4	286	2017-07-10	1504.8	2018-01-26	5.7	4.12	4.19	3.77	3.79	5.01	5.04	AA
1	BU1	Butana	Atbara reserch Station	2009-05-15	1855	4	286	2017-07-10	1504.8	2018-02-26	5.5	4.89	4.93	3.55	3.56	4.82	4.83	AA
2	BU2	Butana	Atbara reserch Station	2005-04-06	1537	6	251	2017-08-20	1019.6	2017-11-28	8.5	4.53	4.53	3.73	3.7	5.09	5.05	AA
2	BU2	Butana	Atbara reserch Station	2005-04-06	1537	6	251	2017-08-20	1019.6	2017-12-26	9	5.3	5.3	3.66	3.65	4.95	4.94	AA
2	BU2	Butana	Atbara research Station	2005-04-06	1537	6	251	2017-08-20	1019.6	2018-01-26	8.1	6.99	6.01	3.81	3.81	5.08	5.08	AA
2	BU2	Butana	Atbara research Station	2005-04-06	1537	6	251	2017-08-20	1019.6	2018-02-26	6.5	6.05	6.16	3.71	3.74	4.99	5.02	AA
2	BU2	Butana	Atbara research Station	2005-04-06	1537	6	251	2017-08-20	1019.6	2018-03-26	6	5.79	5.88	3.24	3.28	4.16	4.21	AA
2	BU2	Butana	Atbara research Station	2005-04-06	1537	6	251	2017-08-20	1019.6	2018-04-28	5.5	5.96	5.9	3.7	3.7	4.98	4.97	AA
3	BU3	Butana	Atbara research Station	2009-05-18	1797	3	290	2017-06-08	911.7	2018-03-26	4	4.89	4.71	3.86	3.85	5.27	5.26	AA
3	BU3	Butana	Atbara research Station	2009-05-18	1797	3	290	2017-06-08	911.7	2018-04-28	4	4.28	4.19	3.47	3.46	4.75	4.72	AA
4	BU4	Butana	Atbara research Station	2009-05-09	2220	3	255	2017-10-02	1441	2017-11-28	9	4.39	4.54	3.77	3.78	5.22	5.22	AA
4	BU4	Butana	Atbara research Station	2009-05-09	2220	3	255	2017-10-02	1441	2017-12-26	7.4	5.56	5.58	3.87	3.78	5.24	5.11	AA
4	BU4	Butana	Atbara research Station	2009-05-09	2220	3	255	2017-10-02	1441	2018-01-26	6.8	5.47	5.49	3.84	3.83	5.09	5.08	AA
4	BU4	Butana	Atbara research Station	2009-05-09	2220	3	255	2017-10-02	1441	2018-02-26	5.4	5.38	5.57	4.08	4.14	5.55	5.63	AA
4	BU4	Butana	Atbara research Station	2009-05-09	2220	3	255	2017-10-02	1441	2018-03-26	4	6.65	6.64	3.96	3.94	5.31	5.28	AA
5	BU5	Butana	Atbara research Station	2001-06-09	1586	7	264	2017-09-08	1050	2017-11-28	3.5	4.71	4.76	3.85	3.77	5.26	5.16	AA
5	BU5	Butana	Atbara research Station	2001-06-09	1586	7	264	2017-09-08	1050	2017-12-26	3.5	6.67	6.67	3.63	3.63	4.84	4.84	AA
5	BU5	Butana	Atbara research Station	2001-06-09	1586	7	264	2017-09-08	1050	2018-01-26	1.3	5.55	5.47	3.76	3.7	5.08	5	AA
5	BU5	Butana	Atbara research Station	2001-06-09	1586	7	264	2017-09-08	1050	2018-02-26	0.9	7.05	7.83	3.7	3.84	4.86	5.07	AA
5	BU5	Butana	Atbara research Station	2001-06-09	1586	7	264	2017-09-08	1050	2018-03-26	1	7.67	7.46	3.27	3.28	4.26	4.3	AA
6	BU6	Butana	Atbara research Station	2008-07-24	1662	5	266	2017-08-04	1566.5	2017-11-28	4	4.12	4.12	3.78	3.78	5.19	5.19	AA
6	BU6	Butana	Atbara research Station	2008-07-24	1662	5	266	2017-08-04	1566.5	2017-12-26	5.7	6.35	6.31	3.69	3.64	4.83	4.75	AA
6	BU6	Butana	Atbara research Station	2008-07-24	1662	5	266	2017-08-04	1566.5	2018-01-26	5	6.11	6.04	3.96	3.98	5.28	5.32	AA
6	BU6	Butana	Atbara research Station	2008-07-24	1662	5	266	2017-08-04	1566.5	2018-02-26	3.9	6.83	6.74	3.82	3.76	5.04	5.02	AA
6	BU6	Butana	Atbara research Station	2008-07-24	1662	5	266	2017-08-04	1566.5	2018-03-26	3.5	6.51	6.45	3.82	3.75	5.05	4.96	AA
6	BU6	Butana	Atbara research Station	2008-07-24	1662	5	266	2017-08-04	1566.5	2018-04-28	3	4.16	4.27	3.68	3.73	5.04	5.11	AA
7	BU7	Butana	Atbara research Station	2002-06-05	2126	6	239	2017-06-16	1003.9	2017-11-28	4.5	4.06	4.1	3.48	3.49	4.77	4.78	AA
7	BU7	Butana	Atbara research Station	2002-06-05	2126	6	239	2017-06-16	1003.9	2017-12-26	3.5	6.25	6.25	3.54	3.53	4.73	4.72	AA
7	BU7	Butana	Atbara research Station	2002-06-05	2126	6	239	2017-06-16	1003.9	2018-01-26	2.1	7.08	7.09	3.65	3.64	4.84	4.84	AA
7	BU7	Butana	Atbara research Station	2002-06-05	2126	6	239	2017-06-16	1003.9	2018-02-26	2	6.7	6.74	3.75	3.76	5	5.01	AA
7	BU7	Butana	Atbara research Station	2002-06-05	2126	6	239	2017-06-16	1003.9	2018-03-26	1	4.72	4.74	3.38	3.38	4.58	4.58	AA
8	BU8	Butana	Atbara research Station	2009-03-27	1855	4	282	2017-05-17	1352	2017-11-28	4.5	6.79	6.8	3.85	3.84	5.14	5.13	AA
9	BU9	Butana	Atbara research Station	2004-03-02	1924	5	263	2017-09-14	1438.5	2017-11-28	6.5	4.04	4.06	3.6	3.6	4.94	4.94	AA
9	BU9	Butana	Atbara research Station	2004-03-02	1924	5	263	2017-09-14	1438.5	2017-12-26	5.5	5.6	5.58	3.7	3.67	5	4.96	AA
9	BU9	Butana	Atbara research Station	2004-03-02	1924	5	263	2017-09-14	1438.5	2018-01-26	4.7	5.86	5.9	3.61	3.63	4.86	4.83	AA
9	BU9	Butana	Atbara research Station	2004-03-02	1924	5	263	2017-09-14	1438.5	2018-02-26	4	4.98	5.05	3.7	3.7	5.03	5.03	AA
9	BU9	Butana	Atbara research Station	2004-03-02	1924	5	263	2017-09-14	1438.5	2018-03-26	3	6.11	6.03	3.69	3.68	4.95	4.95	AA
10	BU10	Butana	Atbara research Station	2007-05-25	1651	6	111	2017-05-09	294.8	2017-11-28	4.5	6.65	6.65	3.78	3.78	5.04	5.05	AA
10	BU10	Butana	Atbara research Station	2007-05-25	1651	6	111	2017-05-09	294.8	2017-12-26	5.5	6.77	6.8	3.6	3.61	4.78	4.79	AA
11	BU11	Butana	Atbara research Station	2010-10-06	1924	2	295	2017-02-28	1884.5	2017-11-28	4	7.23	7.21	3.8	3.79	5.04	5.03	AA
11	BU11	Butana	Atbara research Station	2010-10-06	1924	2	295	2017-02-28	1884.5	2017-12-26	3.5	7.23	7.27	3.95	3.94	5.2	5.19	AA
11	BU11	Butana	Atbara research Station	2010-10-06	1924	2	295	2017-02-28	1884.5	2018-01-26	3	6.15	6.17	3.6	3.6	4.82	4.82	AA
12	BU12	Butana	Atbara research Station	2010-03-30	2370	1	NA	2017-09-22	NA	2018-01-26	1.9	7.46	7.49	3.94	3.95	5.11	5.13	AA
12	BU12	Butana	Atbara research Station	2010-03-30	2370	1	NA	2017-09-22	NA	2018-02-26	1.5	5.38	5.53	3.48	3.55	4.7	4.78	AA
13	BU13	Butana	Atbara research Station	2008-05-04	2103	5	232	2017-04-14	1323.2	2018-03-26	3	4.05	4.07	3.67	3.67	5.09	5.09	AA
13	BU13	Butana	Atbara research Station	2008-05-04	2103	5	232	2017-04-14	1323.2	2018-04-28	3	6.35	6.3	4.07	4.02	5.47	5.42	AA
14	BU14	Butana	Atbara research Station	2009-04-08	2400	3	238	2017-03-14	623.9	2018-03-26	2	7.76	7.77	3.72	3.73	4.89	4.91	AA
14	BU14	Butana	Atbara research Station	2009-04-08	2400	3	238	2017-03-14	623.9	2018-04-28	2	7.5	7.35	3.57	3.14	4.64	3.93	AA
15	BU15	Butana	Atbara research Station	2003-08-16	2058	6	232	2017-08-21	1208.6	2017-11-28	3.3	4.87	4.89	3.55	3.54	4.82	4.81	AA
15	BU15	Butana	Atbara research Station	2003-08-16	2058	6	232	2017-08-21	1208.6	2017-12-26	3	6.61	6.6	3.78	3.73	5.05	4.99	AA
15	BU15	Butana	Atbara research Station	2003-08-16	2058	6	232	2017-08-21	1208.6	2018-01-26	2.5	6.19	6.22	3.65	3.65	4.89	4.88	AA
15	BU15	Butana	Atbara research Station	2003-08-16	2058	6	232	2017-08-21	1208.6	2018-02-26	2	7.2	6.9	3.9	4.5	5	5.04	AA
15	BU15	Butana	Atbara research Station	2003-08-16	2058	6	232	2017-08-21	1208.6	2018-03-26	2	5.29	5.32	3.69	3.7	5	5.01	AA
16	BU16	Butana	Atbara research Station	2008-09-18	1192	5	141	2017-11-14	570.9	2017-11-28	7.5	5.64	5.78	3.43	3.45	4.78	4.8	AA
16	BU16	Butana	Atbara research Station	2008-09-18	1192	5	141	2017-11-14	570.9	2017-12-26	6	6.72	6.73	3.76	3.75	5.01	5	AA
16	BU16	Butana	Atbara research Station	2008-09-18	1192	5	141	2017-11-14	570.9	2018-01-26	4.7	4.44	4.46	4.13	4.13	5.72	5.73	AA
16	BU16	Butana	Atbara research Station	2008-09-18	1192	5	141	2017-11-14	570.9	2018-02-26	4	4.66	4.58	4.07	4	5.57	5.48	AA
16	BU16	Butana	Atbara research Station	2008-09-18	1192	5	141	2017-11-14	570.9	2018-03-26	3.5	7.08	7.02	3.97	3.93	5.29	5.24	AA
17	BU17	Butana	Atbara research Station	2003-07-20	1998	6	288	2017-09-04	1431.7	2017-11-28	3.5	4.27	4.31	3.67	3.67	5.14	5.14	AA
17	BU17	Butana	Atbara research Station	2003-07-20	1998	6	288	2017-09-04	1431.7	2017-12-26	2.7	5.68	5.72	3.55	3.54	4.78	4.76	AA
17	BU17	Butana	Atbara research Station	2003-07-20	1998	6	288	2017-09-04	1431.7	2018-01-26	2	7.01	7.08	3.47	3.48	4.59	4.59	AA
17	BU17	Butana	Atbara research Station	2003-07-20	1998	6	288	2017-09-04	1431.7	2018-02-26	2	6.87	6.84	3.69	3.65	4.91	4.85	AA
18	BU18	Butana	Atbara research Station	2007-06-15	1364	5	261	2017-08-14	1339.3	2017-11-28	6	5.35	5.4	3.63	3.62	4.9	4.89	AA
18	BU18	Butana	Atbara research Station	2007-06-15	1364	5	261	2017-08-14	1339.3	2017-12-26	5.5	7.78	7.81	3.64	3.63	4.78	4.77	AA
18	BU18	Butana	Atbara research Station	2007-06-15	1364	5	261	2017-08-14	1339.3	2018-01-26	4.5	5.63	5.61	4	4.3	5.42	4.43	AA
18	BU18	Butana	Atbara research Station	2007-06-15	1364	5	261	2017-08-14	1339.3	2018-02-26	3	5.37	5.41	3.88	3.89	5.27	5.27	AA
18	BU18	Butana	Atbara research Station	2007-06-15	1364	5	261	2017-08-14	1339.3	2018-03-26	3	5.11	5.1	3.68	3.67	5	4.98	AA
19	BU19	Butana	Atbara research Station	2009-05-06	2013	1	NA	2017-08-09	NA	2017-11-28	4.7	5.19	5.22	3.76	3.71	5.1	5.02	AA
19	BU19	Butana	Atbara research Station	2009-05-06	2013	1	NA	2017-08-09	NA	2017-12-26	5	6.679	6.87	3.7	3.69	4.92	4.9	AA
19	BU19	Butana	Atbara research Station	2009-05-06	2013	1	NA	2017-08-09	NA	2018-01-26	5	7.24	7.25	3.78	3.78	5.02	5.01	AA
19	BU19	Butana	Atbara research Station	2009-05-06	2013	1	NA	2017-08-09	NA	2018-02-26	4.5	6.9	6.9	3.9	3.89	5.09	5.55	AA
19	BU19	Butana	Atbara research Station	2009-05-06	2013	1	NA	2017-08-09	NA	2018-03-26	4	6.03	6.07	3.73	3.74	5.01	5.03	AA
20	BU20	Butana	Atbara research Station	2005-09-11	1447	5	241	2017-12-09	1245.3	2018-02-26	4	6.56	6.52	4.1	4.13	5.8	5.83	AA
20	BU20	Butana	Atbara research Station	2005-09-11	1447	5	241	2017-12-09	1245.3	2018-03-26	4	6.35	6.4	3.83	3.8	5.14	5.1	AA
20	BU20	Butana	Atbara research Station	2005-09-11	1447	5	241	2017-12-09	1245.3	2018-04-28	4	5.61	5.69	3.77	3.8	5.1	5.14	AA
21	BU21	Butana	Atbara research Station	2010-05-07	2180	2	302	2017-10-11	1542.3	2017-11-28	7	3.85	3.85	3.64	3.59	5	4.94	AA
21	BU21	Butana	Atbara research Station	2010-05-07	2180	2	302	2017-10-11	1542.3	2017-12-26	6	5.96	6.02	3.57	3.54	4.79	4.74	AA
21	BU21	Butana	Atbara research Station	2010-05-07	2180	2	302	2017-10-11	1542.3	2018-01-26	5.5	7.97	7.95	3.82	3.81	5.03	5.02	AA
21	BU21	Butana	Atbara research Station	2010-05-07	2180	2	302	2017-10-11	1542.3	2018-02-26	4.5	5.45	5.4	4.75	4.75	4.3	4.3	AA
22	BU22	Butana	Atbara research Station	2005-04-01	1500	6	319	2017-08-08	2386.6	2017-11-28	4.5	5.96	5.96	3.68	3.66	4.94	4.92	AA
22	BU22	Butana	Atbara research Station	2005-04-01	1500	6	319	2017-08-08	2386.6	2017-12-26	4.7	6.93	6.94	3.8	3.79	5.06	5.05	AA
22	BU22	Butana	Atbara research Station	2005-04-01	1500	6	319	2017-08-08	2386.6	2018-01-26	4.5	5.13	5.07	4.18	4.07	5.71	5.55	AA
22	BU22	Butana	Atbara research Station	2005-04-01	1500	6	319	2017-08-08	2386.6	2018-02-26	3.5	7.21	7.23	3.88	3.87	5.15	5.15	AA
22	BU22	Butana	Atbara research Station	2005-04-01	1500	6	319	2017-08-08	2386.6	2018-03-26	3.5	4.79	6.71	3.66	3.58	4.99	4.77	AA
23	BU23	Butana	Atbara research Station	2010-09-26	1737	1	NA	2017-08-28	NA	2017-11-28	4	6.65	6.67	3.73	3.74	4.98	4.99	AA
24	BU24	Butana	Atbara research Station	2004-02-11	1630	7	215	2018-01-06	1087.2	2018-03-26	5	5.38	5.53	3.48	3.55	4.7	4.78	AA
24	BU24	Butana	Atbara research Station	2004-02-11	1630	7	215	2018-01-06	1087.2	2018-04-28	5	6.39	6.44	3.53	3.55	4.7	4.73	AA
25	BU25	Butana	Atbara research Station	2010-07-03	2126	2	89	2016-06-03	285.4	2017-11-28	NA	NA	NA	NA	NA	NA	NA	AA
26	BU26	Butana	Atbara research Station	2007-05-24	1426	6	290	2017-03-26	1678.2	2017-11-28	5	7.73	7.71	3.37	3.38	5.33	5.33	AA
26	BU26	Butana	Atbara research Station	2007-05-24	1426	6	290	2017-03-26	1678.2	2017-12-26	5.5	7.24	7.19	3.95	3.84	5.19	5.05	AA
26	BU26	Butana	Atbara research Station	2007-05-24	1426	6	290	2017-03-26	1678.2	2018-01-26	7	5.71	5.56	3.97	3.87	5.37	5.24	AA
26	BU26	Butana	Atbara research Station	2007-05-24	1426	6	290	2017-03-26	1678.2	2018-02-26	6.5	5.01	4.99	3.85	3.82	5.25	5.2	AA
26	BU26	Butana	Atbara research Station	2007-05-24	1426	6	290	2017-03-26	1678.2	2018-03-26	6	4.73	4.83	3.88	3.91	5.3	5.34	AA
26	BU26	Butana	Atbara research Station	2007-05-24	1426	6	290	2017-03-26	1678.2	2018-04-28	5.5	7.06	7.1	3.78	3.79	5.02	5.03	AA
27	BU27	Butana	Atbara research Station	2011-01-23	2035	2	62	2016-08-23	284	2017-11-28	3	6.13	6.24	3.88	3.91	5.21	5.26	AA
28	BU28	Butana	Atbara research Station	2008-05-15	1359	6	247	2017-10-06	1545.7	2017-11-28	3.5	5.94	5.93	3.62	3.61	4.87	4.85	AA
28	BU28	Butana	Atbara research Station	2008-05-15	1359	6	247	2017-10-06	1545.7	2017-12-26	3	6.92	6.86	3.7	3.64	4.92	4.84	AA
28	BU28	Butana	Atbara research Station	2008-05-15	1359	6	247	2017-10-06	1545.7	2018-01-26	2.5	6.29	6.26	3.67	3.65	4.91	4.88	AA
28	BU28	Butana	Atbara research Station	2008-05-15	1359	6	247	2017-10-06	1545.7	2018-02-26	2	7.55	7.52	3.59	3.57	4.73	4.7	AA
28	BU28	Butana	Atbara research Station	2008-05-15	1359	6	247	2017-10-06	1545.7	2018-03-26	1.5	4.96	5.11	3.65	3.64	4.96	4.93	AA
29	BU29	Butana	Atbara research Station	2001-12-29	2326	8	267	2017-08-19	1259	2017-11-28	6.5	5.28	5.25	3.98	3.94	5.41	5.35	AA
29	BU29	Butana	Atbara research Station	2001-12-29	2326	8	267	2017-08-19	1259	2017-12-26	5.5	7.22	7.21	3.84	3.82	5.1	5.07	AA
29	BU29	Butana	Atbara research Station	2001-12-29	2326	8	267	2017-08-19	1259	2018-01-26	4.4	7.51	7.57	3.97	3.98	5.26	5.28	AA
29	BU29	Butana	Atbara research Station	2001-12-29	2326	8	267	2017-08-19	1259	2018-02-26	4	7.27	7.28	3.94	3.92	5.24	5.22	AA
30	BU30	Butana	Atbara research Station	2009-05-01	2555	1	NA	2017-07-19	NA	2017-11-28	2	5.62	5.74	3.71	3.72	5	5.02	AA
31	BU31	Butana	Atbara research Station	2008-05-13	1741	5	242	2017-05-14	1076	2017-11-28	5	7.67	7.65	3.99	3.97	5.29	5.26	AA
31	BU31	Butana	Atbara research Station	2008-05-13	1741	5	242	2017-05-14	1076	2017-12-26	4	7.4	7.35	3.92	3.84	5.2	5.1	AA
31	BU31	Butana	Atbara research Station	2008-05-13	1741	5	242	2017-05-14	1076	2018-01-26	3.5	7.46	7.5	3.88	3.89	5.09	5.1	AA
31	BU31	Butana	Atbara research Station	2008-05-13	1741	5	242	2017-05-14	1076	2018-02-26	2.5	5.44	5.44	4.03	4.03	5.47	5.48	AA
31	BU31	Butana	Atbara research Station	2008-05-13	1741	5	242	2017-05-14	1076	2018-03-26	2	5.35	5.35	3.57	3.14	5.9	5.9	AA
32	BU32	Butana	Atbara research Station	2012-03-14	2051	1	NA	2017-10-30	NA	2017-11-28	6.5	4.17	4.18	3.6	3.59	4.99	4.98	AA
32	BU32	Butana	Atbara research Station	2012-03-14	2051	1	NA	2017-10-30	NA	2017-12-26	6	4.78	4.25	3.79	3.75	5.29	5.21	AA
32	BU32	Butana	Atbara research Station	2012-03-14	2051	1	NA	2017-10-30	NA	2018-01-26	5.2	5.4	5.44	3.64	3.64	4.92	4.92	AA
32	BU32	Butana	Atbara research Station	2012-03-14	2051	1	NA	2017-10-30	NA	2018-02-26	4.5	5.35	5.3	4.2	4.18	5.34	5.34	AA
32	BU32	Butana	Atbara research Station	2012-03-14	2051	1	NA	2017-10-30	NA	2018-03-26	3	7.24	7.44	3.61	3.66	4.77	4.84	AA
33	BU33	Butana	Atbara research Station	2010-02-20	2388	2	317	2017-12-10	1551.1	2017-12-26	9.3	6.09	6.09	3.99	3.98	5.39	5.36	AA
33	BU33	Butana	Atbara research Station	2010-02-20	2388	2	317	2017-12-10	1551.1	2018-01-26	7	5.46	5.48	4.02	3.49	5.45	5.34	AA
33	BU33	Butana	Atbara research Station	2010-02-20	2388	2	317	2017-12-10	1551.1	2018-02-26	6.2	7.05	7.09	3.87	3.87	5.15	5.15	AA
33	BU33	Butana	Atbara research Station	2010-02-20	2388	2	317	2017-12-10	1551.1	2018-03-26	5.5	7.2	7.53	3.7	3.79	4.9	5.01	AA
34	BU34	Butana	Atbara research Station	2009-05-14	2120	1	NA	2017-10-29	NA	2017-11-28	NA	NA	NA	NA	NA	NA	NA	AA
35	BU35	Butana	Atbara research Station	2011-11-20	2159	1	NA	2017-10-24	NA	2017-11-28	5	4.69	4.71	3.67	3.67	5	5	AA
35	BU35	Butana	Atbara research Station	2011-11-20	2159	1	NA	2017-10-24	NA	2017-12-26	5.5	4.43	4.35	3.49	3.42	4.87	4.78	AA
35	BU35	Butana	Atbara research Station	2011-11-20	2159	1	NA	2017-10-24	NA	2018-01-26	4.9	6.04	6.01	3.78	3.78	5.08	5.08	AA
35	BU35	Butana	Atbara research Station	2011-11-20	2159	1	NA	2017-10-24	NA	2018-02-26	3	5.56	5.52	4.1	4.13	5.8	5.83	AA
36	BU36	Butana	Atbara research Station	2011-01-23	2200	2	284	2017-09-16	1137.2	2017-11-28	4	5.93	7.9	3.93	3.92	5.19	5.18	AA
36	BU36	Butana	Atbara research Station	2011-01-23	2200	2	284	2017-09-16	1137.2	2017-12-26	4.7	5.97	5.98	4.02	4.02	5.26	5.26	AA
36	BU36	Butana	Atbara research Station	2011-01-23	2200	2	284	2017-09-16	1137.2	2018-01-26	4	5.77	5.64	4.22	4.12	5.43	5.31	AA
36	BU36	Butana	Atbara research Station	2011-01-23	2200	2	284	2017-09-16	1137.2	2018-02-26	3.5	5.71	5.66	3.45	3.36	4.68	4.57	AA
36	BU36	Butana	Atbara research Station	2011-01-23	2200	2	284	2017-09-16	1137.2	2018-03-26	3	5.08	5.1	3.48	3.49	4.72	4.72	AA
36	BU36	Butana	Atbara research Station	2011-01-23	2200	2	284	2017-09-16	1137.2	2018-04-28	2	5.07	5.13	3.88	3.9	5.16	5.2	AA
37	BU37	Butana	Atbara research Station	2006-03-15	1561	7	231	2017-02-10	1643.6	2018-03-26	4	5.71	5.73	3.47	3.47	4.66	4.67	AA
37	BU37	Butana	Atbara research Station	2006-03-15	1561	7	231	2017-02-10	1643.6	2018-04-28	4	5.67	5.66	3.55	3.53	4.72	4.7	AA
38	AB1	Crossbred	Abbas-Alreef	2013-01-03	790	2	310	2017-08-01	5800	2017-12-18	18	4.86	5.05	3.86	3.83	5.27	5.21	GG
38	AB1	Crossbred	Abbas-Alreef	2013-01-03	790	2	310	2017-08-01	5800	2018-01-26	18	4.22	4.21	3.3	3.29	4.28	4.26	GG
39	AB2	Crossbred	Abbas-Alreef	2012-12-31	790	3	305	2017-10-15	6200	2017-12-18	18	4.65	4.7	3.56	3.56	4.85	4.84	GG
39	AB2	Crossbred	Abbas-Alreef	2012-12-31	790	3	305	2017-10-15	6200	2018-01-26	18.5	4.55	4.49	3.33	3.32	4.35	4.36	GG
39	AB2	Crossbred	Abbas-Alreef	2012-12-31	790	3	305	2017-10-15	6200	2018-02-28	20	4.27	4.29	3.57	3.56	4.89	4.87	GG
39	AB2	Crossbred	Abbas-Alreef	2012-12-31	790	3	305	2017-10-15	6200	2018-03-26	19.5	5.11	5.15	3.68	3.67	5	4.97	GG
39	AB2	Crossbred	Abbas-Alreef	2012-12-31	790	3	305	2017-10-15	6200	2018-04-26	19	5.08	5.05	3.62	3.59	4.91	4.87	GG
39	AB2	Crossbred	Abbas-Alreef	2012-12-31	790	3	305	2017-10-15	6200	2018-05-26	18.5	5.48	5.49	3.74	3.73	5.22	5.21	GG
39	AB2	Crossbred	Abbas-Alreef	2012-12-31	790	3	305	2017-10-15	6200	2018-06-30	17	5.68	5.72	3.76	3.79	5.08	5.12	GG
40	AB3	Crossbred	Abbas-Alreef	2011-08-23	750	5	315	2017-10-08	5100	2017-12-18	14	4.63	4.67	3.45	3.43	4.7	4.66	GG
40	AB3	Crossbred	Abbas-Alreef	2011-08-23	750	5	315	2017-10-08	5100	2018-01-26	16	4.08	4.95	3.42	3.28	4.34	4.15	GG
40	AB3	Crossbred	Abbas-Alreef	2011-08-23	750	5	315	2017-10-08	5100	2018-02-28	20	4.47	4.47	3.85	3.88	3.86	3.9	GG
40	AB3	Crossbred	Abbas-Alreef	2011-08-23	750	5	315	2017-10-08	5100	2018-03-26	18	5.01	5.01	3.73	3.71	5.01	4.98	GG
40	AB3	Crossbred	Abbas-Alreef	2011-08-23	750	5	315	2017-10-08	5100	2018-04-26	17	5.1	5.11	3.14	3.15	4.17	4.18	GG
40	AB3	Crossbred	Abbas-Alreef	2011-08-23	750	5	315	2017-10-08	5100	2018-05-26	16	4.74	4.63	3.74	3.69	5.16	5.15	GG
40	AB3	Crossbred	Abbas-Alreef	2011-08-23	750	5	315	2017-10-08	5100	2018-06-30	14	4.82	4.83	3.71	3.69	5.01	5.02	GG
41	AB4	Crossbred	Abbas-Alreef	2011-09-11	730	5	320	2017-09-30	5800	2017-12-18	19	4.75	4.78	3.78	3.78	5.16	5.15	GG
41	AB4	Crossbred	Abbas-Alreef	2011-09-11	730	5	320	2017-09-30	5800	2018-01-26	20	4.92	4.9	3.42	3.39	4.52	4.41	GG
41	AB4	Crossbred	Abbas-Alreef	2011-09-11	730	5	320	2017-09-30	5800	2018-02-28	20.5	4.62	4.46	3.58	3.57	4.89	4.88	GG
41	AB4	Crossbred	Abbas-Alreef	2011-09-11	730	5	320	2017-09-30	5800	2018-03-26	18	3.22	3.24	3.59	3.59	5.09	5.09	GG
41	AB4	Crossbred	Abbas-Alreef	2011-09-11	730	5	320	2017-09-30	5800	2018-04-26	16.5	3.76	3.72	3.62	3.59	5.1	5.06	GG
41	AB4	Crossbred	Abbas-Alreef	2011-09-11	730	5	320	2017-09-30	5800	2018-05-26	16	3.37	3.38	3.71	3.72	5.14	5.16	GG
42	AB5	Crossbred	Abbas-Alreef	2013-05-30	730	2	300	2017-07-29	6000	2017-12-18	22	3.07	3.09	3.61	3.62	5.02	5.02	GG
42	AB5	Crossbred	Abbas-Alreef	2013-05-30	730	2	300	2017-07-29	6000	2018-01-26	20	3.68	3.69	3.78	3.77	5.22	5.2	GG
43	AB6	Crossbred	Abbas-Alreef	2013-01-20	750	2	305	2017-06-30	5500	2017-12-18	19	5.76	5.84	3.73	3.74	5.02	5.03	GG
43	AB6	Crossbred	Abbas-Alreef	2013-01-20	750	2	305	2017-06-30	5500	2018-01-26	18	5.62	5.53	3.85	3.77	5.09	4.99	GG
43	AB6	Crossbred	Abbas-Alreef	2013-01-20	750	2	305	2017-06-30	5500	2018-02-28	17	4.02	4.03	3.6	3.59	4.94	4.93	GG
44	AB7	Crossbred	Abbas-Alreef	2012-02-02	760	3	315	2017-07-30	5900	2017-12-18	14	4.89	4.79	3.55	3.54	4.71	4.7	AG
44	AB7	Crossbred	Abbas-Alreef	2012-02-02	760	3	315	2017-07-30	5900	2018-01-26	17	4.8	4.84	3.16	3.18	4.27	4.3	AG
44	AB7	Crossbred	Abbas-Alreef	2012-02-02	760	3	315	2017-07-30	5900	2018-02-28	19	4.62	4.62	3.51	3.51	4.89	4.88	AG
44	AB7	Crossbred	Abbas-Alreef	2012-02-02	760	3	315	2017-07-30	5900	2018-03-26	18	4.26	4.29	3.38	3.39	4.62	4.63	AG
44	AB7	Crossbred	Abbas-Alreef	2012-02-02	760	3	315	2017-07-30	5900	2018-04-26	17.5	3.42	3.46	3.11	3.13	4.28	4.3	AG
44	AB7	Crossbred	Abbas-Alreef	2012-02-02	760	3	315	2017-07-30	5900	2018-05-26	16	3.19	3.2	3.67	3.75	5.22	5.2	AG
44	AB7	Crossbred	Abbas-Alreef	2012-02-02	760	3	315	2017-07-30	5900	2018-06-30	15	4.14	4.18	3.75	3.75	5.14	5.15	AG
45	AB8	Crossbred	Abbas-Alreef	2009-11-12	740	6	309	2017-07-15	4500	2017-12-18	17	4.12	4.17	3.46	3.48	4.74	4.76	AG
45	AB8	Crossbred	Abbas-Alreef	2009-11-12	740	6	309	2017-07-15	4500	2018-01-26	16	4.49	4.52	3.39	3.38	4.5	4.49	AG
46	AB9	Crossbred	Abbas-Alreef	2010-05-14	730	5	318	2017-11-01	5000	2017-12-18	18	3.94	3.99	3.69	3.71	5.08	5.09	AG
46	AB9	Crossbred	Abbas-Alreef	2010-05-14	730	5	318	2017-11-01	5000	2018-01-26	17	5.45	5.49	3.19	3.2	4.16	4.17	AG
46	AB9	Crossbred	Abbas-Alreef	2010-05-14	730	5	318	2017-11-01	5000	2018-02-28	16	4.58	4.55	3.44	3.42	4.68	4.65	AG
46	AB9	Crossbred	Abbas-Alreef	2010-05-14	730	5	318	2017-11-01	5000	2018-03-26	15.5	5.08	5.1	3.69	3.69	5.01	5.02	AG
46	AB9	Crossbred	Abbas-Alreef	2010-05-14	730	5	318	2017-11-01	5000	2018-04-26	15	4.97	4.99	3.66	3.67	4.98	4.98	AG
46	AB9	Crossbred	Abbas-Alreef	2010-05-14	730	5	318	2017-11-01	5000	2018-05-26	15	4.03	4.11	3.39	3.43	4.76	4.81	AG
47	AB10	Crossbred	Abbas-Alreef	2014-01-01	730	1	NA	2017-07-01	NA	2017-12-18	14	4.32	4.34	3.87	3.87	5.19	5.2	AG
48	AB11	Crossbred	Abbas-Alreef	2012-12-20	820	3	306	2017-08-02	6100	2017-12-18	20	4.64	4.7	3.57	3.6	4.86	4.91	GG
48	AB11	Crossbred	Abbas-Alreef	2012-12-20	820	3	306	2017-08-02	6100	2018-01-26	21	4.23	4.24	3.4	3.39	4.53	4.55	GG
48	AB11	Crossbred	Abbas-Alreef	2012-12-20	820	3	306	2017-08-02	6100	2018-02-28	19	3.11	3.15	3.59	3.6	5.04	5.05	GG
48	AB11	Crossbred	Abbas-Alreef	2012-12-20	820	3	306	2017-08-02	6100	2018-03-26	18,5	3.03	3.06	3.45	3.45	5.03	5.02	GG
48	AB11	Crossbred	Abbas-Alreef	2012-12-20	820	3	306	2017-08-02	6100	2018-04-26	18	2.61	2.64	3.41	3.4	4.75	4.74	GG
48	AB11	Crossbred	Abbas-Alreef	2012-12-20	820	3	306	2017-08-02	6100	2018-05-26	17	3.34	3.43	3.41	3.44	4.72	4.75	GG
49	AB12	Crossbred	Abbas-Alreef	2015-10-15	790	1	NA	2017-07-13	NA	2017-12-18	16	5.25	5.22	3.45	3.43	4.66	4.63	AG
50	AB13	Crossbred	Abbas-Alreef	2013-11-11	730	2	310	2017-12-15	5600	2017-12-18	19	5.98	5.99	4.13	4.05	8.48	8.31	GG
50	AB13	Crossbred	Abbas-Alreef	2013-11-11	730	2	310	2017-12-15	5600	2018-01-26	18	5.95	5.95	3.42	3.39	4.51	4.41	GG
50	AB13	Crossbred	Abbas-Alreef	2013-11-11	730	2	310	2017-12-15	5600	2018-02-28	17	4.88	4.91	3.63	3.63	4.94	4.93	GG
50	AB13	Crossbred	Abbas-Alreef	2013-11-11	730	2	310	2017-12-15	5600	2018-03-26	21	3.97	3.98	3.76	3.75	5.17	5.16	GG
50	AB13	Crossbred	Abbas-Alreef	2013-11-11	730	2	310	2017-12-15	5600	2018-04-26	20	3.77	3.78	3.65	3.64	5.02	5.01	GG
50	AB13	Crossbred	Abbas-Alreef	2013-11-11	730	2	310	2017-12-15	5600	2018-05-26	18	2.71	2.49	3.76	3.74	5.24	5.21	GG
50	AB13	Crossbred	Abbas-Alreef	2013-11-11	730	2	310	2017-12-15	5600	2018-06-30	16	5.1	5.12	3.65	3.65	4.95	4.95	GG
51	AB14	Crossbred	Abbas-Alreef	2015-05-06	780	1	NA	2017-10-30	NA	2017-12-18	20	4.46	4.67	3.25	3.27	4.25	4.27	AG
51	AB14	Crossbred	Abbas-Alreef	2015-05-06	780	1	NA	2017-10-30	NA	2018-01-26	17	5.4	5.38	3.43	3.42	4.51	4.49	AG
51	AB14	Crossbred	Abbas-Alreef	2015-05-06	780	1	NA	2017-10-30	NA	2018-02-28	16	4.79	4.76	3.69	3.66	5.02	4.99	AG
51	AB14	Crossbred	Abbas-Alreef	2015-05-06	780	1	NA	2017-10-30	NA	2018-03-26	15	5.18	5.22	3.79	3.79	5.14	5.14	AG
51	AB14	Crossbred	Abbas-Alreef	2015-05-06	780	1	NA	2017-10-30	NA	2018-04-26	12	3.43	3.46	3.83	3.77	5.3	5.22	AG
52	AB15	Crossbred	Abbas-Alreef	2010-01-13	810	5	300	2017-12-10	6000	2017-12-18	20	4.59	4.39	3.92	3.81	3.37	3.23	GG
52	AB15	Crossbred	Abbas-Alreef	2010-01-13	810	5	300	2017-12-10	6000	2018-01-26	21	4.4	4.35	3.27	3.22	4.05	3.99	GG
52	AB15	Crossbred	Abbas-Alreef	2010-01-13	810	5	300	2017-12-10	6000	2018-02-28	20	5.39	5.42	3.63	3.65	4.91	4.93	GG
52	AB15	Crossbred	Abbas-Alreef	2010-01-13	810	5	300	2017-12-10	6000	2018-03-26	18	5.24	5.27	3.69	3.69	5	4.99	GG
52	AB15	Crossbred	Abbas-Alreef	2010-01-13	810	5	300	2017-12-10	6000	2018-04-26	18	4.29	4.39	3.68	3.67	5.04	5.03	GG
52	AB15	Crossbred	Abbas-Alreef	2010-01-13	810	5	300	2017-12-10	6000	2018-05-26	16	4.44	4.44	3.73	3.7	5.27	5.23	GG
53	AB16	Crossbred	Abbas-Alreef	2011-12-10	745	3	314	2017-10-03	5600	2017-12-18	20	4.29	4.38	3.38	3.43	4.56	4.63	GG
53	AB16	Crossbred	Abbas-Alreef	2011-12-10	745	3	314	2017-10-03	5600	2018-01-26	19	4.66	4.61	2.97	2.99	3.66	3.65	GG
53	AB16	Crossbred	Abbas-Alreef	2011-12-10	745	3	314	2017-10-03	5600	2018-02-28	18	5.1	5.09	3.59	3.58	4.86	4.85	GG
53	AB16	Crossbred	Abbas-Alreef	2011-12-10	745	3	314	2017-10-03	5600	2018-03-26	16	5.36	5.52	3.66	3.69	4.95	4.99	GG
53	AB16	Crossbred	Abbas-Alreef	2011-12-10	745	3	314	2017-10-03	5600	2018-04-26	15.5	4.2	4.17	3.09	3.09	3.75	3.76	GG
53	AB16	Crossbred	Abbas-Alreef	2011-12-10	745	3	314	2017-10-03	5600	2018-05-26	14	3.04	3.42	3.57	3.69	4.96	5.1	GG
53	AB16	Crossbred	Abbas-Alreef	2011-12-10	760	3	314	2017-10-03	5600	2018-06-30	13	4.33	4.35	3.72	3.72	5.09	5.1	GG
54	AB17	Crossbred	Abbas-Alreef	2015-05-22	760	1	NA	2017-07-30	NA	2017-12-18	21	5.3	5.27	3.18	3.13	4.1	4.04	GG
54	AB17	Crossbred	Abbas-Alreef	2015-05-22	760	1	NA	2017-07-30	NA	2018-01-26	20	5.01	5.3	3.39	3.34	4.53	4.53	GG
54	AB17	Crossbred	Abbas-Alreef	2015-05-22	760	1	NA	2017-07-30	NA	2018-02-28	19	3.7	3.69	3.5	3.45	4.82	4.75	GG
54	AB17	Crossbred	Abbas-Alreef	2015-05-22	760	1	NA	2017-07-30	NA	2018-03-26	16	4.11	4.18	3.48	3.47	4.76	4.75	GG
55	AB18	Crossbred	Abbas-Alreef	2008-10-19	750	6	305	2017-11-30	5980	2017-12-18	18.5	4.58	4.6	3.49	3.49	4.75	4.75	GG
55	AB18	Crossbred	Abbas-Alreef	2008-10-19	750	6	305	2017-11-30	5980	2018-01-26	20	4.71	4.68	3.15	3.13	4.1	4.07	GG
55	AB18	Crossbred	Abbas-Alreef	2008-10-19	750	6	305	2017-11-30	5980	2018-02-28	19	3.82	3.17	3.82	3.55	5.27	4.92	GG
55	AB18	Crossbred	Abbas-Alreef	2008-10-19	750	6	305	2017-11-30	5980	2018-03-26	18	4.86	4.85	3.71	3.7	5.06	5.04	GG
55	AB18	Crossbred	Abbas-Alreef	2008-10-19	750	6	305	2017-11-30	5980	2018-04-26	16.5	3.44	3.46	3.53	3.53	4.88	4.88	GG
55	AB18	Crossbred	Abbas-Alreef	2008-10-19	750	6	305	2017-11-30	5980	2018-05-26	16	2.93	2.9	3.67	3.63	5.1	5.04	GG
55	AB18	Crossbred	Abbas-Alreef	2008-10-19	750	6	305	2017-11-30	5980	2018-06-30	14	3.46	3.5	3.72	3.73	5.14	5.15	GG
56	AB19	Crossbred	Abbas-Alreef	2010-09-20	910	4	315	2017-11-15	6100	2017-12-18	20	4	4.06	3.5	3.48	4.8	4.77	GG
56	AB19	Crossbred	Abbas-Alreef	2010-09-20	910	4	315	2017-11-15	6100	2018-01-26	21	5.17	5.18	3.48	3.47	4.59	4.57	GG
56	AB19	Crossbred	Abbas-Alreef	2010-09-20	910	4	315	2017-11-15	6100	2018-02-28	22	3.95	3.91	3.71	3.65	5.1	5.01	GG
56	AB19	Crossbred	Abbas-Alreef	2010-09-20	910	4	315	2017-11-15	6100	2018-03-26	20	4.17	4.21	3.59	3.59	4.91	4.92	GG
56	AB19	Crossbred	Abbas-Alreef	2010-09-20	910	4	315	2017-11-15	6100	2018-04-26	18	4.21	4.21	3.46	3.47	4.74	4.74	GG
56	AB19	Crossbred	Abbas-Alreef	2010-09-20	910	4	315	2017-11-15	6100	2018-05-26	19	3.85	3.88	3.42	3.43	4.81	4.82	GG
56	AB19	Crossbred	Abbas-Alreef	2010-09-20	910	4	315	2017-11-15	6100	2018-06-30	17	3.57	3.61	3.62	3.62	4.99	5	GG
57	AB20	Crossbred	Abbas-Alreef	2011-11-11	770	3	320	2017-12-01	5800	2017-12-18	16	4.02	4.06	3.51	3.52	4.69	4.71	GG
57	AB20	Crossbred	Abbas-Alreef	2011-11-11	770	3	320	2017-12-01	5800	2018-01-26	18	4.86	4.88	3.32	3.32	4.32	4.32	GG
57	AB20	Crossbred	Abbas-Alreef	2011-11-11	770	3	320	2017-12-01	5800	2018-02-28	20	4.11	4.11	3.37	3.37	4.61	4.61	GG
57	AB20	Crossbred	Abbas-Alreef	2011-11-11	770	3	320	2017-12-01	5800	2018-03-26	19	4.53	4.6	3.36	3.38	4.57	4.6	GG
57	AB20	Crossbred	Abbas-Alreef	2011-11-11	770	3	320	2017-12-01	5800	2018-04-26	18	4.02	4.04	3.29	3.29	4.5	4.5	GG
57	AB20	Crossbred	Abbas-Alreef	2011-11-11	770	3	320	2017-12-01	5800	2018-05-26	16	3.55	3.32	3.57	3.47	5.05	4.92	GG
57	AB20	Crossbred	Abbas-Alreef	2011-11-11	830	3	320	2017-12-01	5800	2018-06-30	13	3.95	3.97	3.38	3.39	4.75	4.76	GG
58	AB21	Crossbred	Abbas-Alreef	2015-09-22	830	1	NA	2017-12-02	NA	2017-12-18	17	4.1	4.17	4	4.02	5.51	5.53	AG
58	AB21	Crossbred	Abbas-Alreef	2015-09-22	830	1	NA	2017-12-02	NA	2018-01-26	16	4.95	4.57	3.41	3.32	4.35	4.23	AG
58	AB21	Crossbred	Abbas-Alreef	2015-09-22	830	1	NA	2017-12-02	NA	2018-02-28	15	4.97	5.01	3.82	3.8	5.2	5.18	AG
58	AB21	Crossbred	Abbas-Alreef	2015-09-22	830	1	NA	2017-12-02	NA	2018-03-26	14	5.67	5.75	3.75	3.69	5.07	4.97	AG
58	AB21	Crossbred	Abbas-Alreef	2015-09-22	830	1	NA	2017-12-02	NA	2018-04-26	14	3.78	3.81	3.71	3.7	5.12	5.1	AG
59	AB22	Crossbred	Abbas-Alreef	2008-12-30	1095	6	311	2017-08-10	4700	2017-08-22	16	5.43	5.4	3.33	3.3	4.47	4.44	AG
59	AB22	Crossbred	Abbas-Alreef	2008-12-30	1095	6	311	2017-08-10	4700	2017-09-30	18	4.1	4.6	4.16	4.1	5.27	5.26	AG
59	AB22	Crossbred	Abbas-Alreef	2008-12-30	1095	6	311	2017-08-10	4700	2017-11-14	16	4.64	4.68	3.39	3.37	4.38	4.36	AG
59	AB22	Crossbred	Abbas-Alreef	2008-12-30	1095	6	311	2017-08-10	4700	2017-12-18	14	4.58	4.6	3.48	3.46	4.75	4.71	AG
59	AB22	Crossbred	Abbas-Alreef	2008-12-30	1095	6	311	2017-08-10	4700	2018-01-26	13,5	4.72	4.69	3.65	3.64	4.81	4.82	AG
59	AB22	Crossbred	Abbas-Alreef	2008-12-30	1095	6	311	2017-08-10	4700	2018-02-28	12	4.66	4.67	3.4	3.41	4.57	4.58	AG
60	AB23	Crossbred	Abbas-Alreef	2012-02-05	730	3	306	2017-06-30	5300	2017-12-18	20	4.51	4.57	3.23	3.21	4.39	4.35	GG
60	AB23	Crossbred	Abbas-Alreef	2012-02-05	730	3	306	2017-06-30	5300	2018-01-26	17	3.87	3.87	3.81	3.81	3.83	3.83	GG
60	AB23	Crossbred	Abbas-Alreef	2012-02-05	730	3	306	2017-06-30	5300	2018-02-28	16	4.87	4.98	3.4	3.46	4.55	4.63	GG
61	AB24	Crossbred	Abbas-Alreef	2012-04-03	730	3	310	2017-06-15	6000	2017-12-18	20	4.33	4.49	3.2	3.21	4.11	4.11	GG
61	AB24	Crossbred	Abbas-Alreef	2012-04-03	730	3	310	2017-06-15	6000	2018-01-26	22	4.85	4.84	3.4	3.36	4.27	4.21	GG
61	AB24	Crossbred	Abbas-Alreef	2012-04-03	730	3	310	2017-06-15	6000	2018-02-28	20	4.01	3.96	3.8	3.7	5.22	5.08	GG
61	AB24	Crossbred	Abbas-Alreef	2012-04-03	730	3	310	2017-06-15	6000	2018-03-26	18	4.97	4.98	3.76	3.73	5.12	5.07	GG
61	AB24	Crossbred	Abbas-Alreef	2012-04-03	730	3	310	2017-06-15	6000	2018-04-26	16	4.34	4.33	3.91	3.9	5.36	5.35	GG
61	AB24	Crossbred	Abbas-Alreef	2012-04-03	730	3	310	2017-06-15	6000	2018-05-26	15.5	4.04	4.42	3.57	3.69	4.96	5.1	GG
61	AB24	Crossbred	Abbas-Alreef	2012-01-23	730	3	310	2017-06-15	6000	2018-06-30	14	3.03	4.1	3.69	3.72	5.07	5.1	GG
62	AB25	Crossbred	Abbas-Alreef	2015-07-21	743	1	NA	2017-09-15	NA	2017-12-18	19	4.49	4.41	2.57	2.57	4.87	4.87	GG
62	AB25	Crossbred	Abbas-Alreef	2015-07-21	743	1	NA	2017-09-15	NA	2018-01-26	20	4.36	4.28	3.51	3.4	4.46	4.29	GG
62	AB25	Crossbred	Abbas-Alreef	2015-07-21	743	1	NA	2017-09-15	NA	2018-02-28	22	4.65	4.68	3.66	3.66	4.99	4.99	GG
62	AB25	Crossbred	Abbas-Alreef	2015-07-21	743	1	NA	2017-09-15	NA	2018-03-26	21	4.52	3.56	3.61	3.61	4.87	4.87	GG
62	AB25	Crossbred	Abbas-Alreef	2015-07-21	743	1	NA	2017-09-15	NA	2018-04-26	20	4.26	4.3	3.57	3.56	5.01	4.98	GG
62	AB25	Crossbred	Abbas-Alreef	2015-07-21	743	1	NA	2017-09-15	NA	2018-05-26	18	4.81	4.82	3.69	3.7	5.03	5.05	GG
63	AB26	Crossbred	Abbas-Alreef	2010-01-11	730	5	305	2017-04-06	4500	2017-08-22	16	4.38	4.39	3.49	3.48	4.65	4.64	GG
63	AB26	Crossbred	Abbas-Alreef	2010-01-11	730	5	305	2017-04-06	4500	2017-09-30	18	4.98	4.88	3.84	3.41	4.37	4.56	GG
63	AB26	Crossbred	Abbas-Alreef	2010-01-11	730	5	305	2017-04-06	4500	2017-11-14	18.5	5.3	5.15	3.55	3.56	4.8	4.82	GG
63	AB26	Crossbred	Abbas-Alreef	2010-01-11	730	5	305	2017-04-06	4500	2018-01-26	16	5.81	5.8	3.4	3.42	4.49	4.49	GG
63	AB26	Crossbred	Abbas-Alreef	2010-01-11	730	5	305	2017-04-06	4500	2018-02-28	15	5.69	5.66	3.6	3.56	4.84	4.79	GG
64	AB27	Crossbred	Abbas-Alreef	2014-06-21	740	2	305	2017-08-13	6100	2017-08-22	13	4.87	4.9	3.62	3.63	4.92	4.9	GG
64	AB27	Crossbred	Abbas-Alreef	2014-06-21	740	2	305	2017-08-13	6100	2017-09-30	15	6.08	6.1	3.5	3.47	4.68	4.64	GG
64	AB27	Crossbred	Abbas-Alreef	2014-06-21	740	2	305	2017-08-13	6100	2017-11-14	21	4.48	4.5	3.6	3.6	4.91	4.91	GG
64	AB27	Crossbred	Abbas-Alreef	2014-06-21	740	2	305	2017-08-13	6100	2017-12-18	22	4.8	4.94	3.55	3.6	4.83	4.89	GG
64	AB27	Crossbred	Abbas-Alreef	2014-06-21	740	2	305	2017-08-13	6100	2018-01-26	20	5.35	5.32	3.5	3.47	4.72	4.69	GG
64	AB27	Crossbred	Abbas-Alreef	2014-06-21	740	2	305	2017-08-13	6100	2018-02-28	18.5	4.35	4.36	3.65	3.63	4.99	4.96	GG
64	AB27	Crossbred	Abbas-Alreef	2014-06-21	740	2	305	2017-08-13	6100	2018-03-26	18	4.92	4.95	3.52	3.45	4.77	4.68	GG
64	AB27	Crossbred	Abbas-Alreef	2014-06-21	740	2	305	2017-08-13	6100	2018-04-26	17	5.77	5.74	3.53	3.52	4.75	4.73	GG
64	AB27	Crossbred	Abbas-Alreef	2014-06-21	740	2	305	2017-08-13	6100	2018-05-26	15	3.03	3.07	3.58	3.59	4.97	4.98	GG
65	AB28	Crossbred	Abbas-Alreef	2015-04-15	820	1	NA	2017-08-10	NA	2017-08-22	21	3.55	3.57	3.23	3.23	4.21	4.222	GG
65	AB28	Crossbred	Abbas-Alreef	2015-04-15	820	1	NA	2017-08-10	NA	2017-09-30	20	4.24	4.28	3.37	3.37	4.48	4.48	GG
65	AB28	Crossbred	Abbas-Alreef	2015-04-15	820	1	NA	2017-08-10	NA	2017-11-14	19	4.84	4.86	3.43	3.44	4.6	4.6	GG
65	AB28	Crossbred	Abbas-Alreef	2015-04-15	820	1	NA	2017-08-10	NA	2017-12-18	18	4.27	4.29	3.24	3.22	4.33	4.3	GG
65	AB28	Crossbred	Abbas-Alreef	2015-04-15	820	1	NA	2017-08-10	NA	2018-01-26	16	5.3	5.41	3.48	3.52	4.69	4.76	GG
65	AB28	Crossbred	Abbas-Alreef	2015-04-15	820	1	NA	2017-08-10	NA	2018-02-28	13	5.74	5.76	3.49	3.49	4.68	4.68	GG
66	AB29	Crossbred	Abbas-Alreef	2009-08-30	730	6	310	2017-08-01	5700	2017-08-22	14	5.97	5.98	3.23	3.22	4.3	4.29	GG
66	AB29	Crossbred	Abbas-Alreef	2009-08-30	730	6	310	2017-08-01	5700	2017-09-30	20	5.23	5.31	3.17	3.2	4.21	4.25	GG
66	AB29	Crossbred	Abbas-Alreef	2009-08-30	730	6	310	2017-08-01	5700	2017-11-14	22	5.47	5.5	3.13	3.15	4.08	4.1	GG
66	AB29	Crossbred	Abbas-Alreef	2009-08-30	730	6	310	2017-08-01	5700	2017-12-18	19	4.95	4.99	3.17	3.17	4.28	4.28	GG
66	AB29	Crossbred	Abbas-Alreef	2009-08-30	730	6	310	2017-08-01	5700	2018-01-26	18	5.81	5.8	3.4	3.42	4.49	4.49	GG
66	AB29	Crossbred	Abbas-Alreef	2009-08-30	730	6	310	2017-08-01	5700	2018-02-28	17.5	6.05	5.95	3.75	3.8	4.5	4.5	GG
66	AB29	Crossbred	Abbas-Alreef	2009-08-30	730	6	310	2017-08-01	5700	2018-03-26	15.5	5.82	5.86	3.33	3.34	4.39	4.4	GG
66	AB29	Crossbred	Abbas-Alreef	2009-08-30	730	6	310	2017-08-01	5700	2018-04-26	14	5.03	5.1	3.12	3.14	4.08	4.12	GG
66	AB29	Crossbred	Abbas-Alreef	2009-08-30	730	6	310	2017-08-01	5700	2018-05-26	13	4.15	4.15	3.41	3.4	4.66	4.66	GG
66	AB29	Crossbred	Abbas-Alreef	2009-08-30	780	6	310	2017-08-01	5700	2018-06-30	12	5.31	5.33	3.41	3.42	4.59	4.61	GG
67	AB30	Crossbred	Abbas-Alreef	2010-11-23	780	4	305	2017-08-06	5500	2017-08-22	18	5.01	5.02	3.14	3.14	4.11	4.14	GG
67	AB30	Crossbred	Abbas-Alreef	2010-11-23	780	4	305	2017-08-06	5500	2017-09-30	19	5.72	5.76	3.2	3.18	4.28	4.25	GG
67	AB30	Crossbred	Abbas-Alreef	2010-11-23	780	4	305	2017-08-06	5500	2017-11-14	20	5.69	5.69	3.35	3.34	4.48	4.48	GG
67	AB30	Crossbred	Abbas-Alreef	2010-11-23	780	4	305	2017-08-06	5500	2017-12-18	22	5.15	5.21	3.32	3.33	4.31	4.32	GG
67	AB30	Crossbred	Abbas-Alreef	2010-11-23	780	4	305	2017-08-06	5500	2018-01-26	22	5.22	5.21	3.3	3.29	4.28	4.26	GG
67	AB30	Crossbred	Abbas-Alreef	2010-11-23	780	4	305	2017-08-06	5500	2018-02-28	20	4.41	4.47	3.85	3.85	3.86	3.9	GG
67	AB30	Crossbred	Abbas-Alreef	2010-11-23	780	4	305	2017-08-06	5500	2018-03-26	19	5.99	6.02	3.16	3.15	4.21	4.19	GG
67	AB30	Crossbred	Abbas-Alreef	2010-11-23	780	4	305	2017-08-06	5500	2018-04-26	18	4.98	4.49	3.67	3.72	5.11	5.06	GG
67	AB30	Crossbred	Abbas-Alreef	2010-11-23	780	4	305	2017-08-06	5500	2018-05-26	16	3.94	3.97	3.48	3.48	4.78	4.78	GG
68	AB31	Crossbred	Abbas-Alreef	2012-04-18	912	3	310	2017-08-13	5000	2017-08-22	20	4.05	4.03	3.47	3.41	4.47	4.39	GG
68	AB31	Crossbred	Abbas-Alreef	2012-04-18	912	3	310	2017-08-13	5000	2017-09-30	19	4.91	4.92	3.39	3.33	4.43	4.33	GG
68	AB31	Crossbred	Abbas-Alreef	2012-04-18	912	3	310	2017-08-13	5000	2017-11-14	18	4.52	4.63	3.59	3.62	4.79	4.83	GG
68	AB31	Crossbred	Abbas-Alreef	2012-04-18	912	3	310	2017-08-13	5000	2017-12-18	16.5	4.99	4.9	3.17	3.12	4.57	4.55	GG
68	AB31	Crossbred	Abbas-Alreef	2012-04-18	912	3	310	2017-08-13	5000	2018-01-26	16	4.34	4.29	3.46	3.38	4.43	4.33	GG
68	AB31	Crossbred	Abbas-Alreef	2012-04-18	912	3	310	2017-08-13	5000	2018-02-28	15	4.09	4.64	3.33	3.22	4.89	4.09	GG
68	AB31	Crossbred	Abbas-Alreef	2012-04-18	912	3	310	2017-08-13	5000	2018-03-26	14	4.8	4.98	3.65	3.65	4.74	4.73	GG
68	AB31	Crossbred	Abbas-Alreef	2012-04-18	912	3	310	2017-08-13	5000	2018-04-26	12	4.73	4.71	3.47	3.46	4.54	4.54	GG
69	AB32	Crossbred	Abbas-Alreef	2015-06-08	880	1	NA	2017-08-08	NA	2017-08-22	18	3.86	3.8	3.47	3.44	4.76	4.73	GG
69	AB32	Crossbred	Abbas-Alreef	2015-06-08	880	1	NA	2017-08-08	NA	2017-09-30	21	5.02	5.03	3.16	3.13	4.27	4.21	GG
69	AB32	Crossbred	Abbas-Alreef	2015-06-08	880	1	NA	2017-08-08	NA	2017-11-14	19	4.66	4.67	3.23	3.22	4.27	4.25	GG
69	AB32	Crossbred	Abbas-Alreef	2015-06-08	880	1	NA	2017-08-08	NA	2017-12-18	18	3.91	4.14	3.15	3.21	4.31	4.38	GG
69	AB32	Crossbred	Abbas-Alreef	2015-06-08	880	1	NA	2017-08-08	NA	2018-01-26	15	3.78	3.79	3.58	3.57	5.04	5.02	GG
70	AB33	Crossbred	Abbas-Alreef	2014-02-24	750	2	305	2017-04-24	5900	2017-08-22	18	3.7	3.88	3.58	3.05	4.93	4.78	GG
70	AB33	Crossbred	Abbas-Alreef	2014-02-24	750	2	305	2017-04-24	5900	2017-09-30	19	4.37	4.33	3.68	3.62	4.98	4.9	GG
70	AB33	Crossbred	Abbas-Alreef	2014-02-24	750	2	305	2017-04-24	5900	2017-11-14	20	4.29	4.28	3.71	3.7	5.03	5.02	GG
70	AB33	Crossbred	Abbas-Alreef	2014-02-24	750	2	305	2017-04-24	5900	2017-12-18	21	4.12	4.05	4.8	4.42	4.29	4.43	GG
70	AB33	Crossbred	Abbas-Alreef	2014-02-24	750	2	305	2017-04-24	5900	2018-01-26	19	4.91	4.89	3.5	3.52	4.5	4.5	GG
70	AB33	Crossbred	Abbas-Alreef	2014-02-24	750	2	305	2017-04-24	5900	2018-02-28	17.5	4.22	4.3	3.63	3.66	4.85	4.89	GG
70	AB33	Crossbred	Abbas-Alreef	2014-02-24	750	2	305	2017-04-24	5900	2018-03-26	16	4.95	4.99	3.688	3.66	4.89	4.85	GG
70	AB33	Crossbred	Abbas-Alreef	2014-02-24	750	2	305	2017-04-24	5900	2018-04-26	15	4.31	4.32	3.35	3.33	4.32	4.29	GG
70	AB33	Crossbred	Abbas-Alreef	2014-02-24	750	2	305	2017-04-24	5900	2018-06-05	14	4.02	4.98	3.54	3.55	4.69	4.65	GG
70	AB33	Crossbred	Abbas-Alreef	2014-02-24	750	2	305	2017-04-24	5900	2018-07-04	13	4.05	4.06	3.41	3.42	4.5	4.51	GG
71	AB34	Crossbred	Abbas-Alreef	2011-06-10	900	4	307	2017-08-11	5200	2017-08-22	15	4.32	4.4	3.41	3.46	5.16	5.15	GG
71	AB34	Crossbred	Abbas-Alreef	2011-06-10	900	4	307	2017-08-11	5200	2017-09-30	18	4.24	4.25	3.65	3.58	4.88	4.79	GG
71	AB34	Crossbred	Abbas-Alreef	2011-06-10	900	4	307	2017-08-11	5200	2017-11-14	20	4.21	4.2	3.67	3.66	5.03	5.01	GG
71	AB34	Crossbred	Abbas-Alreef	2011-06-10	900	4	307	2017-08-11	5200	2017-12-18	22	3.96	4.07	3.33	3.36	4.56	4.6	GG
71	AB34	Crossbred	Abbas-Alreef	2011-06-10	900	4	307	2017-08-11	5200	2018-01-26	19	4.11	4.12	3.64	3.63	4.94	4.92	GG
71	AB34	Crossbred	Abbas-Alreef	2011-06-10	900	4	307	2017-08-11	5200	2018-02-28	18.5	3.52	3.55	3.6	3.61	4.97	4.99	GG
71	AB34	Crossbred	Abbas-Alreef	2011-06-10	900	4	307	2017-08-11	5200	2018-03-26	18	3.97	4.06	3.53	3.56	4.85	4.89	GG
71	AB34	Crossbred	Abbas-Alreef	2011-06-10	900	4	307	2017-08-11	5200	2018-04-26	16	4.07	4.08	3.46	3.46	4.74	4.74	GG
71	AB34	Crossbred	Abbas-Alreef	2011-06-10	900	4	307	2017-08-11	5200	2018-05-26	15	2.51	2.59	3.58	3.57	5	4.98	GG
71	AB34	Crossbred	Abbas-Alreef	2011-06-10	900	4	307	2017-08-11	5200	2018-06-30	14	2.29	2.41	3.2	3.22	4.48	4.5	GG
72	AB35	Crossbred	Abbas-Alreef	2014-06-18	870	2	310	2017-08-13	6100	2017-08-22	16	4.5	4.38	3.42	3.47	4.44	4.67	GG
72	AB35	Crossbred	Abbas-Alreef	2014-06-18	870	2	310	2017-08-13	6100	2017-09-30	20	4.1	4.22	3.11	3.11	3.9	3.89	GG
72	AB35	Crossbred	Abbas-Alreef	2014-06-18	870	2	310	2017-08-13	6100	2017-11-14	22	4.45	4.27	3.37	3.23	4.24	4.06	GG
72	AB35	Crossbred	Abbas-Alreef	2014-06-18	870	2	310	2017-08-13	6100	2017-12-18	19	4.28	4.5	3.29	3.3	4.38	4.37	GG
72	AB35	Crossbred	Abbas-Alreef	2014-06-18	870	2	310	2017-08-13	6100	2018-01-26	18	4.81	4.83	3.32	3.33	4.33	4.34	GG
72	AB35	Crossbred	Abbas-Alreef	2014-06-18	870	2	310	2017-08-13	6100	2018-02-28	16.5	4.03	4.07	3.32	3.33	4.37	4.39	GG
72	AB35	Crossbred	Abbas-Alreef	2014-06-18	870	2	310	2017-08-13	6100	2018-03-26	15	4.84	4.89	3.42	3.44	4.47	4.49	GG
72	AB35	Crossbred	Abbas-Alreef	2014-06-18	870	2	310	2017-08-13	6100	2018-04-26	14	4.15	4.15	3.13	3.18	3.98	4.05	GG
72	AB35	Crossbred	Abbas-Alreef	2014-06-18	870	2	310	2017-08-13	6100	2018-05-26	13	3.94	3.98	3.68	3.69	4.12	4.12	GG
73	AB36	Crossbred	Abbas-Alreef	2012-05-30	760	3	315	2017-08-07	4350	2017-08-22	14	4.83	4.97	3.07	3.09	3.74	3.76	GG
73	AB36	Crossbred	Abbas-Alreef	2012-05-30	760	3	315	2017-08-07	4350	2017-09-30	16	4.98	4.99	3.26	3.25	4.24	4.22	GG
73	AB36	Crossbred	Abbas-Alreef	2012-05-30	760	3	315	2017-08-07	4350	2017-11-14	20	5.67	5.69	3.49	3.41	4.69	4.58	GG
73	AB36	Crossbred	Abbas-Alreef	2012-05-30	760	3	315	2017-08-07	4350	2017-12-18	17	4.34	4.14	3.14	3.97	4.08	4.86	GG
73	AB36	Crossbred	Abbas-Alreef	2012-05-30	760	3	315	2017-08-07	4350	2018-01-26	15	5.61	5.59	3.54	3.53	4.76	4.75	GG
73	AB36	Crossbred	Abbas-Alreef	2012-05-30	760	3	315	2017-08-07	4350	2018-02-28	14	5.17	5.25	3.23	3.22	4.36	4.34	GG
73	AB36	Crossbred	Abbas-Alreef	2012-05-30	760	3	315	2017-08-07	4350	2018-03-26	13	4.52	4.61	3.23	3.24	4.05	4.05	GG
73	AB36	Crossbred	Abbas-Alreef	2012-05-30	760	3	315	2017-08-07	4350	2018-04-26	11	3.95	3.93	3.26	3.24	4.46	4.43	GG
74	AB37	Crossbred	Abbas-Alreef	2010-03-03	790	6	305	2017-06-01	5400	2017-08-22	14	4.34	4.38	3.69	3.72	4.93	3.98	GG
74	AB37	Crossbred	Abbas-Alreef	2010-03-03	790	6	305	2017-06-01	5400	2017-09-30	17	4.12	4.1	3.2	3.15	4.17	4.11	GG
74	AB37	Crossbred	Abbas-Alreef	2010-03-03	790	6	305	2017-06-01	5400	2017-11-14	20	5.01	5.02	3.88	3.87	5.28	5.26	GG
74	AB37	Crossbred	Abbas-Alreef	2010-03-03	790	6	305	2017-06-01	5400	2017-12-18	22	5.4	5.37	3.59	3.47	4.85	4.67	GG
74	AB37	Crossbred	Abbas-Alreef	2010-03-03	790	6	305	2017-06-01	5400	2018-01-26	19	4.91	4.84	3.5	3.45	4.52	4.45	GG
74	AB37	Crossbred	Abbas-Alreef	2010-03-03	790	6	305	2017-06-01	5400	2018-02-28	18	4.11	4.11	3.42	3.39	4.5	4.47	GG
74	AB37	Crossbred	Abbas-Alreef	2010-03-03	790	6	305	2017-06-01	5400	2018-03-26	17.5	4.15	4.16	3.35	3.34	4.35	4.33	GG
74	AB37	Crossbred	Abbas-Alreef	2010-03-03	790	6	305	2017-06-01	5400	2018-04-26	15	3.48	3.48	3.59	3.59	4.96	4.96	GG
74	AB37	Crossbred	Abbas-Alreef	2010-03-03	790	6	305	2017-06-01	5400	2018-05-26	14	3.8	3.8	3.6	3.6	5.05	5.02	GG
74	AB37	Crossbred	Abbas-Alreef	2010-03-03	790	6	305	2017-06-01	5400	2018-06-30	11	3.5	3.6	3.71	3.71	5.12	5.13	GG
75	AB38	Crossbred	Abbas-Alreef	2012-01-30	820	4	309	2017-08-07	4000	2017-08-22	14	4.04	4.07	3.44	3.45	4.6	4.61	GG
75	AB38	Crossbred	Abbas-Alreef	2012-01-30	820	4	309	2017-08-07	4000	2017-09-30	15.5	4.91	4.94	3.47	3.46	4.7	4.69	GG
75	AB38	Crossbred	Abbas-Alreef	2012-01-30	820	4	309	2017-08-07	4000	2017-11-14	16	5.59	5.63	3.51	3.51	4.72	4.72	GG
75	AB38	Crossbred	Abbas-Alreef	2012-01-30	820	4	309	2017-08-07	4000	2017-12-18	14	4.41	4.47	3.11	3.12	4.22	4.23	GG
75	AB38	Crossbred	Abbas-Alreef	2012-01-30	820	4	309	2017-08-07	4000	2018-01-26	13	4.01	4.3	3.39	3.34	4.53	4.53	GG
75	AB38	Crossbred	Abbas-Alreef	2012-01-30	820	4	309	2017-08-07	4000	2018-02-28	11	4.08	4.1	3.64	3.65	4.94	4.95	GG
76	AB39	Crossbred	Abbas-Alreef	2011-02-25	780	4	305	2017-05-19	4700	2017-08-22	16	4.04	4.02	3.43	3.49	4.59	4.62	GG
76	AB39	Crossbred	Abbas-Alreef	2011-02-25	780	4	305	2017-05-19	4700	2017-09-30	18	4.76	4.09	3.38	3.42	4.09	4.4	GG
76	AB39	Crossbred	Abbas-Alreef	2011-02-25	780	4	305	2017-05-19	4700	2017-11-14	20	4.4	4.44	3.49	3.42	4.65	4.56	GG
76	AB39	Crossbred	Abbas-Alreef	2011-02-25	780	4	305	2017-05-19	4700	2017-12-18	16	4.84	4.66	3.04	3.9	4.85	4.67	GG
76	AB39	Crossbred	Abbas-Alreef	2011-02-25	780	4	305	2017-05-19	4700	2018-01-26	13	4.4	4.35	3.27	3.22	4.05	3.99	GG
76	AB39	Crossbred	Abbas-Alreef	2011-02-25	780	4	305	2017-05-19	4700	2018-02-28	12	5.64	5.63	3.52	3.52	4.74	4.73	GG
77	AB40	Crossbred	Abbas-Alreef	2012-01-12	870	3	305	2017-08-14	5100	2017-08-22	18	4.31	4.04	3.37	3.39	4.25	4.27	GG
77	AB40	Crossbred	Abbas-Alreef	2012-01-12	870	3	305	2017-08-14	5100	2017-09-30	20	4.28	4.88	3.57	3.66	4.51	4.76	GG
77	AB40	Crossbred	Abbas-Alreef	2012-01-12	870	3	305	2017-08-14	5100	2017-11-14	19	4.8	4.85	3.11	3.13	3.97	4	GG
77	AB40	Crossbred	Abbas-Alreef	2012-01-12	870	3	305	2017-08-14	5100	2017-12-18	18.5	4.32	4.49	3.64	3.65	3.42	3.43	GG
77	AB40	Crossbred	Abbas-Alreef	2012-01-12	870	3	305	2017-08-14	5100	2018-01-26	16	5.61	5.63	3.2	3.2	4.28	4.28	GG
77	AB40	Crossbred	Abbas-Alreef	2012-01-12	870	3	305	2017-08-14	5100	2018-02-28	14.5	5.22	5.24	3.18	3.19	4.22	4.23	GG
77	AB40	Crossbred	Abbas-Alreef	2012-01-12	870	3	305	2017-08-14	5100	2018-03-26	13	5.13	5.16	3.39	3.38	4.52	4.51	GG
77	AB40	Crossbred	Abbas-Alreef	2012-01-12	870	3	305	2017-08-14	5100	2018-04-26	12	5.65	5.68	3.65	3.66	4.92	4.93	GG
78	AB41	Crossbred	Abbas-Alreef	2011-09-11	912	3	310	2017-08-11	5600	2017-08-22	22	5.59	5.62	3.43	3.44	4.61	4.63	GG
78	AB41	Crossbred	Abbas-Alreef	2011-09-11	912	3	310	2017-08-11	5600	2017-09-30	20	5.54	5.51	3.8	3.75	3.66	3.59	GG
78	AB41	Crossbred	Abbas-Alreef	2011-09-11	912	3	310	2017-08-11	5600	2017-11-14	16	4.28	4.37	3.78	3.82	3.77	3.81	GG
78	AB41	Crossbred	Abbas-Alreef	2011-09-11	912	3	310	2017-08-11	5600	2017-12-18	14	3.51	3.54	3.86	3.82	3.91	3.86	GG
79	AB42	Crossbred	Abbas-Alreef	2010-04-30	740	5	305	2017-06-01	4600	2017-08-22	18	5.16	5.21	3.19	3.2	4.24	4.24	AG
79	AB42	Crossbred	Abbas-Alreef	2010-04-30	740	5	305	2017-06-01	4600	2017-09-30	15	4.32	4.55	3.37	3.44	4.59	4.69	AG
79	AB42	Crossbred	Abbas-Alreef	2010-04-30	740	5	305	2017-06-01	4600	2017-11-14	13	2.83	2.79	3.7	3.68	5.16	5.12	AG
79	AB42	Crossbred	Abbas-Alreef	2010-04-30	740	5	305	2017-06-01	4600	2017-12-18	10	4.13	4.04	3.91	3.85	3.76	3.68	AG
80	AB43	Crossbred	Abbas-Alreef	2013-05-15	780	2	305	2017-08-11	6250	2017-08-22	15	4.09	4	3.21	3.13	3.93	3.82	GG
80	AB43	Crossbred	Abbas-Alreef	2013-05-15	780	2	305	2017-08-11	6250	2017-09-30	20	4.39	4.48	3.89	3.9	3.51	3.52	GG
80	AB43	Crossbred	Abbas-Alreef	2013-05-15	780	2	305	2017-08-11	6250	2017-11-14	22	4.97	4.03	3.11	3.13	4.02	4.04	GG
80	AB43	Crossbred	Abbas-Alreef	2013-05-15	780	2	305	2017-08-11	6250	2017-12-18	21	5.47	5.53	3.13	3.16	4.18	4.15	GG
80	AB43	Crossbred	Abbas-Alreef	2013-05-15	780	2	305	2017-08-11	6250	2018-01-26	19	4.66	4.66	3.14	3.12	4.14	4.12	GG
80	AB43	Crossbred	Abbas-Alreef	2013-05-15	780	2	305	2017-08-11	6250	2018-02-28	17	4.7	4.72	3.88	3.89	3.66	3.66	GG
80	AB43	Crossbred	Abbas-Alreef	2013-05-15	780	2	305	2017-08-11	6250	2018-03-26	16.5	4.25	4.14	3.09	3.01	3.92	3.81	GG
80	AB43	Crossbred	Abbas-Alreef	2013-05-15	780	2	305	2017-08-11	6250	2018-04-26	15	4.83	4.85	3.09	3.11	4.05	4.08	GG
80	AB43	Crossbred	Abbas-Alreef	2013-05-15	780	2	305	2017-08-11	6250	2018-05-26	14	3.87	4.02	3.33	3.73	4.57	4.62	GG
80	AB43	Crossbred	Abbas-Alreef	2013-05-15	780	2	305	2017-08-11	6250	2018-06-30	14	5.63	5.59	3.03	3.03	3.99	3.98	GG
81	AB44	Crossbred	Abbas-Alreef	2012-06-30	840	3	305	2017-08-06	5200	2017-08-22	16	4.26	4.36	3.53	3.53	4.66	4.65	AG
81	AB44	Crossbred	Abbas-Alreef	2012-06-30	840	3	305	2017-08-06	5200	2017-09-30	18	4.72	4.73	3.11	3.16	4.09	4.07	AG
81	AB44	Crossbred	Abbas-Alreef	2012-06-30	840	3	305	2017-08-06	5200	2017-11-14	18	4.64	4.67	3.57	3.56	4.86	4.85	AG
81	AB44	Crossbred	Abbas-Alreef	2012-06-30	840	3	305	2017-08-06	5200	2017-12-18	16	3.99	4.09	3.14	3.11	4.3	4.24	AG
81	AB44	Crossbred	Abbas-Alreef	2012-06-30	840	3	305	2017-08-06	5200	2018-01-26	14	4.67	4.67	3.29	3.29	4.36	4.35	AG
81	AB44	Crossbred	Abbas-Alreef	2012-06-30	840	3	305	2017-08-06	5200	2018-02-28	14	5.25	5.32	3.41	3.43	4.49	4.52	AG
81	AB44	Crossbred	Abbas-Alreef	2012-06-30	840	3	305	2017-08-06	5200	2018-03-26	12	5.55	5.58	3.22	3.23	4.31	4.32	AG
82	JA1	Crossbred	Judiciary Farm	2008-12-30	977	3	310	2017-05-10	2900	2017-10-15	12	4.22	4.11	3.39	3.26	4.47	4.28	AG
82	JA1	Crossbred	Judiciary Farm	2008-12-30	977	3	310	2017-05-10	2900	2017-11-15	10	4.9	4.91	3.64	3.63	4.95	4.93	AG
82	JA1	Crossbred	Judiciary Farm	2008-12-30	977	3	310	2017-05-10	2900	2017-12-20	9.5	4.09	4.15	3.71	3.72	5.09	5.1	AG
82	JA1	Crossbred	Judiciary Farm	2008-12-30	977	3	310	2017-05-10	2900	2018-01-20	9	4.75	4.8	3.47	3.5	4.72	4.75	AG
82	JA1	Crossbred	Judiciary Farm	2008-12-30	977	3	310	2017-05-10	2900	2018-02-24	8	3.07	3.21	3.51	3.48	4.87	4.82	AG
82	JA1	Crossbred	Judiciary Farm	2008-12-30	977	3	310	2017-05-10	2900	2018-03-30	7	4.47	4.51	3.56	3.57	4.86	4.87	AG
82	JA1	Crossbred	Judiciary Farm	2008-12-30	977	3	310	2017-05-10	2900	2018-05-01	6	4.05	4.08	3.66	3.62	4.91	4.86	AG
83	JA2	Crossbred	Judiciary Farm	2012-11-20	1174	4	315	2017-07-12	2520	2017-10-15	8	4.69	4.75	3.14	3.14	4.19	4.19	AG
83	JA2	Crossbred	Judiciary Farm	2012-11-20	1174	4	315	2017-07-12	2520	2017-11-15	8.5	4.4	4.4	3.49	3.49	4.65	4.65	AG
83	JA2	Crossbred	Judiciary Farm	2012-11-20	1174	4	315	2017-07-12	2520	2017-12-20	8	4.78	4.81	4.16	4.18	5.7	5.72	AG
83	JA2	Crossbred	Judiciary Farm	2012-11-20	1174	4	315	2017-07-12	2520	2018-01-20	7	3.38	3.41	3.94	3.93	5.46	5.44	AG
83	JA2	Crossbred	Judiciary Farm	2012-11-20	1174	4	315	2017-07-12	2520	2018-02-24	6	3.97	4.01	3.42	3.35	4.69	4.58	AG
84	JA3	Crossbred	Judiciary Farm	2014-06-10	1125	2	300	2017-05-27	2100	2017-10-15	6	4.48	4.07	3.44	2.56	4.46	3.39	AG
84	JA3	Crossbred	Judiciary Farm	2014-06-10	1125	2	300	2017-05-27	2100	2017-11-15	7	4.43	4.59	3.45	3.47	4.7	4.73	AG
84	JA3	Crossbred	Judiciary Farm	2014-06-10	1125	2	300	2017-05-27	2100	2017-12-20	7.5	4.12	4.14	3.56	3.57	4.89	4.89	AG
84	JA3	Crossbred	Judiciary Farm	2014-06-10	1125	2	300	2017-05-27	2100	2018-01-20	8	3.82	3.87	3.74	3.74	5.16	5.15	AG
84	JA3	Crossbred	Judiciary Farm	2014-06-10	1125	2	300	2017-05-27	2100	2018-02-24	7.5	3.97	3.08	3.36	3.36	4.71	4.72	AG
84	JA3	Crossbred	Judiciary Farm	2014-06-10	1125	2	300	2017-05-27	2100	2018-03-30	7	5.54	5.55	3.38	3.39	4.55	4.56	AG
84	JA3	Crossbred	Judiciary Farm	2014-06-10	1125	2	300	2017-05-27	2100	2018-05-01	3	4.81	4.86	3.5	3.53	4.76	4.79	AG
85	JA4	Crossbred	Judiciary Farm	2007-12-29	1276	4	305	2017-08-30	2400	2017-10-15	9	4.69	4.73	3.41	3.37	4.41	4.35	AG
85	JA4	Crossbred	Judiciary Farm	2007-12-29	1276	4	305	2017-08-30	2400	2017-11-15	9.5	4.68	4.75	3.84	3.86	5.24	5.25	AG
85	JA4	Crossbred	Judiciary Farm	2007-12-29	1276	4	305	2017-08-30	2400	2017-12-20	7	5.86	5.91	3.77	3.74	5.08	5.03	AG
85	JA4	Crossbred	Judiciary Farm	2007-12-29	1276	4	305	2017-08-30	2400	2018-01-20	6	5.27	5.24	3.67	3.65	4.96	4.94	AG
85	JA4	Crossbred	Judiciary Farm	2007-12-29	1276	4	305	2017-08-30	2400	2018-02-24	5.5	3.81	4.02	3.55	3.55	4.88	4.88	AG
85	JA4	Crossbred	Judiciary Farm	2007-12-29	1276	4	305	2017-08-30	2400	2018-03-30	5	5.76	5.7	3.65	3.62	4.91	4.87	AG
85	JA4	Crossbred	Judiciary Farm	2007-12-29	1276	4	305	2017-08-30	2400	2018-05-01	4	5.7	5.76	3.7	3.65	4.96	4.95	AG
86	JA5	Crossbred	Judiciary Farm	2011-01-10	1125	4	309	2017-09-20	3240	2017-10-15	9	4.96	4.17	3.3	3.08	4.61	4.94	GG
86	JA5	Crossbred	Judiciary Farm	2011-01-10	1125	4	309	2017-09-20	3240	2017-11-15	11	4.79	4.92	3.56	3.57	4.84	4.85	GG
86	JA5	Crossbred	Judiciary Farm	2011-01-10	1125	4	309	2017-09-20	3240	2017-12-20	10.5	4.07	4.08	3.51	3.47	4.69	4.64	GG
86	JA5	Crossbred	Judiciary Farm	2011-01-10	1125	4	309	2017-09-20	3240	2018-01-20	9	4.83	4.79	3.7	3.67	4.99	4.94	GG
86	JA5	Crossbred	Judiciary Farm	2011-01-10	1125	4	309	2017-09-20	3240	2018-02-24	8	3.65	3.75	3.49	3.51	4.87	4.88	GG
86	JA5	Crossbred	Judiciary Farm	2011-01-10	1125	4	309	2017-09-20	3240	2018-03-30	7	4.1	4.31	3.73	3.6	5.01	4.23	GG
86	JA5	Crossbred	Judiciary Farm	2011-01-10	1125	4	309	2017-09-20	3240	2018-05-01	6	5.1	5.321	3.6	3.73	5.01	4.23	GG
87	JA6	Crossbred	Judiciary Farm	2009-09-16	1190	3	300	2017-09-19	2170	2017-10-15	9	4.37	4.39	3.5	3.46	4.61	4.55	AA
87	JA6	Crossbred	Judiciary Farm	2009-09-16	1190	3	300	2017-09-19	2170	2017-11-15	9.5	4.97	4.97	3.85	3.85	5.19	5.18	AA
87	JA6	Crossbred	Judiciary Farm	2009-09-16	1190	3	300	2017-09-19	2170	2017-12-20	7.5	5.24	5.26	3.82	3.82	5.18	5.19	AA
87	JA6	Crossbred	Judiciary Farm	2009-09-16	1190	3	300	2017-09-19	2170	2018-01-20	6	5.22	5.31	3.81	3.82	5.18	5.18	AA
87	JA6	Crossbred	Judiciary Farm	2009-09-16	1190	3	300	2017-09-19	2170	2018-02-24	5.5	4.79	4.85	3.69	3.69	5.02	5.03	AA
87	JA6	Crossbred	Judiciary Farm	2009-09-16	1190	3	300	2017-09-19	2170	2018-03-30	6	4.92	4.97	3.97	3.99	5.3	5.32	AA
87	JA6	Crossbred	Judiciary Farm	2009-09-16	1190	3	300	2017-09-19	2170	2018-05-01	5	5.1	5.26	3.73	3.69	5.19	5.18	AA
88	JA7	Crossbred	Judiciary Farm	2013-12-17	785	3	300	2017-05-05	3100	2017-10-15	13	4.23	4.4	3.9	3.96	3.71	3.78	GG
88	JA7	Crossbred	Judiciary Farm	2013-12-17	785	3	300	2017-05-05	3100	2017-11-15	12	5.41	5.43	3.71	3.72	5.02	5.03	GG
88	JA7	Crossbred	Judiciary Farm	2013-12-17	785	3	300	2017-05-05	3100	2017-12-20	10	4.55	4.58	3.75	3.75	5.13	5.12	GG
88	JA7	Crossbred	Judiciary Farm	2013-12-17	785	3	300	2017-05-05	3100	2018-01-20	9	3.36	3.59	3.26	3.32	4.5	4.56	GG
89	JA8	Crossbred	Judiciary Farm	2009-12-21	1141	4	312	2017-05-05	2852	2017-10-15	7	4.55	4.49	4.27	4.6	5.63	5.63	AG
89	JA8	Crossbred	Judiciary Farm	2009-12-21	1141	4	312	2017-05-05	2852	2017-11-15	14	4.52	4.54	3.84	3.85	5.15	5.15	AG
89	JA8	Crossbred	Judiciary Farm	2009-12-21	1141	4	312	2017-05-05	2852	2017-12-20	10	4.34	4.23	4.16	4.07	5.6	5.48	AG
89	JA8	Crossbred	Judiciary Farm	2009-12-21	1141	4	312	2017-05-05	2852	2018-01-20	8	5.1	5.14	3.57	3.58	4.84	4.84	AG
89	JA8	Crossbred	Judiciary Farm	2009-12-21	1141	4	312	2017-05-05	2852	2018-02-24	7	5.41	5.43	3.5	3.5	5.02	5.03	AG
90	JA9	Crossbred	Judiciary Farm	2004-06-22	1240	6	310	2017-10-01	2320	2017-10-15	5	4.69	4.71	3.96	3.93	4.16	4.12	GG
90	JA9	Crossbred	Judiciary Farm	2004-06-22	1240	6	310	2017-10-01	2320	2017-11-15	7	4.45	4.47	3.13	3.13	4.36	4.36	GG
90	JA9	Crossbred	Judiciary Farm	2004-06-22	1240	6	310	2017-10-01	2320	2017-12-20	8	4.5	4.63	3.67	3.63	5.02	4.95	GG
90	JA9	Crossbred	Judiciary Farm	2004-06-22	1240	6	310	2017-10-01	2320	2018-01-20	10	4.21	4.42	3.45	3.53	4.84	4.95	GG
90	JA9	Crossbred	Judiciary Farm	2004-06-22	1240	6	310	2017-10-01	2320	2018-02-24	8	4.02	4.06	3.45	3.45	4.73	4.73	GG
90	JA9	Crossbred	Judiciary Farm	2004-06-22	1240	6	310	2017-10-01	2320	2018-03-30	7	4.27	4.31	3.25	3.25	4.42	4.43	GG
91	JA10	Crossbred	Judiciary Farm	2008-03-03	1062	5	301	2017-05-20	1955	2017-10-15	8.5	3.71	4.12	3.57	3.59	4.92	4.93	AG
91	JA10	Crossbred	Judiciary Farm	2008-03-03	1062	5	301	2017-05-20	1955	2017-11-15	7	3.17	3.11	3.27	3.26	4.53	4.51	AG
92	JA11	Crossbred	Judiciary Farm	2012-12-23	869	5	305	2017-07-30	2140	2017-10-15	7.5	3.44	3.02	3.48	3.59	7.37	4.99	AG
92	JA11	Crossbred	Judiciary Farm	2012-12-23	869	5	305	2017-07-30	2140	2017-11-15	10	5.02	5.04	3.55	3.56	4.82	4.82	AG
92	JA11	Crossbred	Judiciary Farm	2012-12-23	869	5	305	2017-07-30	2140	2017-12-20	7.5	4.01	4.02	3.6	3.58	4.82	4.81	AG
92	JA11	Crossbred	Judiciary Farm	2012-12-23	869	5	305	2017-07-30	2140	2018-01-20	7	4.69	4.72	3.69	3.69	5.03	5.02	AG
92	JA11	Crossbred	Judiciary Farm	2012-12-23	869	5	305	2017-07-30	2140	2018-02-24	5.5	4.07	4.06	3.97	3.96	5.35	5.33	AG
92	JA11	Crossbred	Judiciary Farm	2012-12-23	869	5	305	2017-07-30	2140	2018-03-30	5	4.67	4.66	3.77	3.76	5.15	5.13	AG
93	JA12	Crossbred	Judiciary Farm	24/01/2009	1081	6	330	2017-08-03	3150	2017-10-15	13	3.67	3.75	3.43	3.44	4.71	4.73	GG
93	JA12	Crossbred	Judiciary Farm	24/01/2009	1081	6	330	2017-08-03	3150	2017-11-15	11	4.91	5.22	3.58	3.64	4.86	4.94	GG
93	JA12	Crossbred	Judiciary Farm	24/01/2009	1081	6	330	2017-08-03	3150	2017-12-20	9	3.03	3.12	3.69	3.68	5.13	5.11	GG
93	JA12	Crossbred	Judiciary Farm	24/01/2009	1081	6	330	2017-08-03	3150	2018-01-20	7.5	4	4.06	3.83	3.79	5.27	5.21	GG
93	JA12	Crossbred	Judiciary Farm	24/01/2009	1081	6	330	2017-08-03	3150	2018-02-24	7	4.01	4.09	3.87	3.81	5.3	5.25	GG
94	JA13	Crossbred	Judiciary Farm	2013-03-26	1095	2	325	2017-09-09	2280	2017-11-15	6	5.44	5.59	3.93	3.92	5.34	5.31	AA
94	JA13	Crossbred	Judiciary Farm	2013-03-26	1095	2	325	2017-09-09	2280	2017-12-20	7	4.54	4.58	3.79	3.81	5.07	5.1	AA
94	JA13	Crossbred	Judiciary Farm	2013-03-26	1095	2	325	2017-09-09	2280	2018-01-20	9	4.6	4.64	3.82	3.85	5.22	5.26	AA
94	JA13	Crossbred	Judiciary Farm	2013-03-26	1095	2	325	2017-09-09	2280	2018-02-24	6	5.99	5.96	3.93	3.89	5.3	5.24	AA
94	JA13	Crossbred	Judiciary Farm	2013-03-26	1095	2	325	2017-09-09	2280	2018-03-30	7	5.44	5.59	3.93	3.92	5.34	5.31	AA
95	JA14	Crossbred	Judiciary Farm	2009-12-01	1239	5	300	2017-09-12	2400	2017-10-15	9.5	4.15	4.14	3.55	3.54	4.69	4.68	GG
95	JA14	Crossbred	Judiciary Farm	2009-12-01	1239	5	300	2017-09-12	2400	2017-11-15	9	5.71	5.73	3.76	3.76	5.08	5.07	GG
95	JA14	Crossbred	Judiciary Farm	2009-12-01	1239	5	300	2017-09-12	2400	2017-12-20	8	4.14	4.16	3.81	3.81	5.12	5.12	GG
95	JA14	Crossbred	Judiciary Farm	2009-12-01	1239	5	300	2017-09-12	2400	2018-01-20	6	5.04	5.07	3.66	3.65	4.97	4.96	GG
95	JA14	Crossbred	Judiciary Farm	2009-12-01	1239	5	300	2017-09-12	2400	2018-02-24	6	4.35	4.39	3.56	3.57	4.87	4.88	GG
96	JA15	Crossbred	Judiciary Farm	27/07/2008	1320	4	299	2017-02-27	2700	2017-10-15	11	4.99	4.91	3.68	3.58	4.94	4.81	AG
96	JA15	Crossbred	Judiciary Farm	27/07/2008	1320	4	299	2017-02-27	2700	2017-11-15	9	4.81	5.32	3.63	3.78	4.94	5.13	AG
96	JA15	Crossbred	Judiciary Farm	27/07/2008	1320	4	299	2017-02-27	2700	2017-12-20	7	4.86	4.9	3.42	3.44	4.64	4.66	AG
97	JA16	Crossbred	Judiciary Farm	2009-11-08	1117	2	305	2017-08-21	2450	2017-10-15	5	4.59	4.5	4.11	4	5.52	5.37	AG
97	JA16	Crossbred	Judiciary Farm	2009-11-08	1117	2	305	2017-08-21	2450	2017-11-15	7	4.37	4.48	3.61	3.66	3.63	3.7	AG
97	JA16	Crossbred	Judiciary Farm	2009-11-08	1117	2	305	2017-08-21	2450	2017-12-20	9	3.37	3.46	3.92	3.94	5.44	5.46	AG
97	JA16	Crossbred	Judiciary Farm	2009-11-08	1117	2	305	2017-08-21	2450	2018-01-20	11	4.25	4.39	3.85	3.88	5.29	5.32	AG
97	JA16	Crossbred	Judiciary Farm	2009-11-08	1117	2	305	2017-08-21	2450	2018-02-24	9	4.97	4.95	3.71	3.71	5.05	5.04	AG
97	JA16	Crossbred	Judiciary Farm	2009-11-08	1117	2	305	2017-08-21	2450	2018-03-30	8.5	4.56	4.59	3.73	3.74	4.98	5	AG
97	JA16	Crossbred	Judiciary Farm	2009-11-08	1117	2	305	2017-08-21	2450	2018-05-01	8	4.61	4.62	3.78	3.71	5.1	5.17	AG
98	JA17	Crossbred	Judiciary Farm	2013-04-04	1095	2	309	2017-05-18	2772	2017-10-15	8	4.03	4.48	3.41	3.07	4.47	4.78	AG
98	JA17	Crossbred	Judiciary Farm	2013-04-04	1095	2	309	2017-05-18	2772	2017-11-15	9	5.06	5.41	3.82	3.87	5.2	5.25	AG
98	JA17	Crossbred	Judiciary Farm	2013-04-04	1095	2	309	2017-05-18	2772	2017-12-20	10	4.43	4.47	3.77	3.76	5.05	5.03	AG
98	JA17	Crossbred	Judiciary Farm	2013-04-04	1095	2	309	2017-05-18	2772	2018-01-20	9.5	3.24	3.3	3.81	3.84	5.28	5.33	AG
98	JA17	Crossbred	Judiciary Farm	2013-04-04	1095	2	309	2017-05-18	2772	2018-02-24	9	5.72	5.66	4	3.87	5.41	5.23	AG
98	JA17	Crossbred	Judiciary Farm	2013-04-04	1095	2	309	2017-05-18	2772	2018-03-30	7	4.66	4.67	3.64	3.66	4.85	4.87	AG
99	JA18	Crossbred	Judiciary Farm	2012-06-04	1110	3	315	2017-06-09	2841.5	2017-10-15	7	4.66	4.68	3.38	3.37	4.48	4.47	AG
99	JA18	Crossbred	Judiciary Farm	2012-06-04	1110	3	315	2017-06-09	2841.5	2017-11-15	8	4.23	4.3	3.67	3.7	5.03	5.06	AG
99	JA18	Crossbred	Judiciary Farm	2012-06-04	1110	3	315	2017-06-09	2841.5	2017-12-20	9	3.95	4.01	3.6	3.5	4.94	4.89	AG
99	JA18	Crossbred	Judiciary Farm	2012-06-04	1110	3	315	2017-06-09	2841.5	2018-01-20	10	4.99	5.37	3.74	3.68	5.09	4.98	AG
99	JA18	Crossbred	Judiciary Farm	2012-06-04	1110	3	315	2017-06-09	2841.5	2018-02-24	8	3.45	3.55	3.63	3.67	5.02	5.06	AG
99	JA18	Crossbred	Judiciary Farm	2012-06-04	1110	3	315	2017-06-09	2841.5	2018-03-30	7.5	5.46	5.46	3.73	3.73	5.05	5.04	AG
99	JA18	Crossbred	Judiciary Farm	2012-06-04	1110	3	315	2017-06-09	2841.5	2018-05-01	7	5.33	5.35	3.56	3.57	4.81	4.82	AG
100	JA19	Crossbred	Judiciary Farm	2013-12-21	1060	3	300	2017-07-17	2944	2017-10-15	9	4.01	4.42	3.49	3.43	4.55	4.45	AG
100	JA19	Crossbred	Judiciary Farm	2013-12-22	1060	3	300	2017-07-17	2944	2017-11-15	10	4.02	4.18	3.77	3.76	5.07	5.05	AG
100	JA19	Crossbred	Judiciary Farm	2013-12-23	1060	3	300	2017-07-17	2944	2017-12-20	11	4.65	4.66	3.61	3.6	4.87	4.85	AG
100	JA19	Crossbred	Judiciary Farm	2013-12-24	1060	3	300	2017-07-17	2944	2018-01-20	10	4.72	4.95	3.67	3.78	4.89	5.03	AG
100	JA19	Crossbred	Judiciary Farm	2013-12-25	1060	3	300	2017-07-17	2944	2018-02-24	9	3.02	3.11	3.59	3.63	4.99	5.03	AG
101	JA20	Crossbred	Judiciary Farm	2013-03-22	980	2	320	2017-09-17	2435	2017-10-15	7	5.57	5.53	3.58	3.49	4.82	4.7	AG
101	JA20	Crossbred	Judiciary Farm	2013-03-22	980	2	320	2017-09-17	2435	2017-11-15	8	5.3	5.42	3.68	3.67	4.98	4.97	AG
101	JA20	Crossbred	Judiciary Farm	2013-03-22	980	2	320	2017-09-17	2435	2017-12-20	9	4.57	4.86	3.58	3.61	4.88	4.9	AG
101	JA20	Crossbred	Judiciary Farm	2013-03-22	980	2	320	2017-09-17	2435	2018-01-20	10	4.45	4.57	3.76	3.76	5.15	5.14	AG
101	JA20	Crossbred	Judiciary Farm	2013-03-22	980	2	320	2017-09-17	2435	2018-02-24	9	5.79	5.63	3.75	3.76	5.05	5.07	AG
101	JA20	Crossbred	Judiciary Farm	2013-03-22	980	2	320	2017-09-17	2435	2018-03-30	6	4.28	4.34	3.66	3.62	4.89	4.83	AG
101	JA20	Crossbred	Judiciary Farm	2013-03-22	980	2	320	2017-09-17	2435	2018-05-01	4	5.68	5.7	3.66	3.67	4.94	4.95	AG
102	JA21	Crossbred	Judiciary Farm	2012-04-04	1400	3	310	2017-03-18	1860	2017-10-15	5	3.91	3.66	3.45	3.27	3.44	3.19	AA
102	JA21	Crossbred	Judiciary Farm	2012-04-04	1400	3	310	2017-03-18	1860	2017-11-15	6	5.8	5.79	3.81	3.78	5.14	5.09	AA
102	JA21	Crossbred	Judiciary Farm	2012-04-04	1400	3	310	2017-03-18	1860	2017-12-20	5	4	4.06	3.83	3.79	5.27	5.21	AA
103	JA22	Crossbred	Judiciary Farm	2006-07-27	1471	5	330	2017-04-20	2750	2017-10-15	4.5	5.28	5.3	3.46	3.44	4.68	4.65	AA
103	JA22	Crossbred	Judiciary Farm	2006-07-27	1471	5	330	2017-04-20	2750	2017-11-15	9	4.28	4.33	3.52	3.51	4.81	4.79	AA
103	JA22	Crossbred	Judiciary Farm	2006-07-27	1471	5	330	2017-04-20	2750	2017-12-20	11	4.01	3.97	3.54	3.49	4.74	4.68	AA
103	JA22	Crossbred	Judiciary Farm	2006-07-27	1471	5	330	2017-04-20	2750	2018-01-20	10	4.7	4.63	3.8	3.73	5.07	4.98	AA
103	JA22	Crossbred	Judiciary Farm	2006-07-27	1471	5	330	2017-04-20	2750	2018-02-24	9	3.54	3.6	3.83	3.84	5.3	5.31	AA
103	JA22	Crossbred	Judiciary Farm	2006-07-27	1471	5	330	2017-04-20	2750	2018-03-30	8	4.98	3.15	3.7	3.79	5.03	5.15	AA
103	JA22	Crossbred	Judiciary Farm	2006-07-27	1471	5	330	2017-04-20	2750	2018-05-01	8	4.47	4.5	3.35	3.37	4.56	4.58	AA
104	JA23	Crossbred	Judiciary Farm	2014-01-31	1260	1	NA	2017-07-15	NA	2017-10-15	9	4.7	4.51	3.25	3.16	3.33	3.22	AG
105	JA24	Crossbred	Judiciary Farm	2011-04-04	1032	4	315	2017-09-28	2795	2017-10-15	12	3.86	3.52	3.04	3.88	3.08	3.87	AG
105	JA24	Crossbred	Judiciary Farm	2011-04-04	1032	4	315	2017-09-28	2795	2017-11-15	10.5	3.04	3.12	3.44	3.45	4.83	4.83	AG
105	JA24	Crossbred	Judiciary Farm	2011-04-04	1032	4	315	2017-09-28	2795	2017-12-20	9.5	2.95	3.01	3.39	3.4	4.7	4.71	AG
105	JA24	Crossbred	Judiciary Farm	2011-04-04	1032	4	315	2017-09-28	2795	2018-01-20	9	2.59	2.73	3.38	3.41	4.71	4.74	AG
105	JA24	Crossbred	Judiciary Farm	2011-04-04	1032	4	315	2017-09-28	2795	2018-02-24	8	2.49	2.53	3.52	3.55	4.92	4.96	AG
105	JA24	Crossbred	Judiciary Farm	2011-04-04	1032	4	315	2017-09-28	2795	2018-03-30	7	5	5.03	3.56	3.55	4.22	4.81	AG
105	JA24	Crossbred	Judiciary Farm	2011-04-04	1032	4	315	2017-09-28	2795	2018-05-01	6	4.55	4.53	3.76	3.75	5.13	5.12	AG
106	JA25	Crossbred	Judiciary Farm	2006-03-18	1413	4	319	2017-09-18	3200	2017-10-15	10.5	5.53	5.59	3.52	3.53	4.74	4.75	AG
106	JA25	Crossbred	Judiciary Farm	2006-03-18	1413	4	319	2017-09-18	3200	2017-11-15	9	5.06	5.07	3.65	3.66	4.89	4.9	AG
106	JA25	Crossbred	Judiciary Farm	2006-03-18	1413	4	319	2017-09-18	3200	2017-12-20	7	5.49	5.51	3.42	3.42	4.6	4.6	AG
106	JA25	Crossbred	Judiciary Farm	2006-03-18	1413	4	319	2017-09-18	3200	2018-03-30	5	4.35	4.36	3.41	3.4	4.65	4.64	AG
106	JA25	Crossbred	Judiciary Farm	2006-03-18	1413	4	319	2017-09-18	3200	2018-05-01	3	4.59	4.62	3.3	3.3	4.48	4.49	AG
107	JA26	Crossbred	Judiciary Farm	2008-12-13	1139	2	305	2017-10-01	2730.5	2017-10-15	13	2.68	2.66	3.99	3.97	5.64	5.6	AG
107	JA26	Crossbred	Judiciary Farm	2008-12-13	1139	2	305	2017-10-01	2730.5	2017-11-15	10	2.57	2.65	3.55	3.54	4.96	4.94	AG
107	JA26	Crossbred	Judiciary Farm	2008-12-13	1139	2	305	2017-10-01	2730.5	2017-12-20	9.5	2.64	2.68	3.53	3.5	4.93	4.87	AG
107	JA26	Crossbred	Judiciary Farm	2008-12-13	1139	2	305	2017-10-01	2730.5	2018-01-20	9	3.21	3.21	3.64	3.64	5.05	5.04	AG
107	JA26	Crossbred	Judiciary Farm	2008-12-13	1139	2	305	2017-10-01	2730.5	2018-02-24	8	2.36	2.36	3.54	3.54	4.95	4.94	AG
107	JA26	Crossbred	Judiciary Farm	2008-12-13	1139	2	305	2017-10-01	2730.5	2018-03-30	7	3.46	3.47	3.62	3.61	5	4.98	AG
107	JA26	Crossbred	Judiciary Farm	2008-12-13	1139	2	305	2017-10-01	2730.5	2018-05-01	6	3.44	3.45	3.7	3.71	5.01	5.03	AG
108	JA27	Crossbred	Judiciary Farm	2011-08-30	1025	4	310	2017-06-05	1902	2017-10-15	6	3.11	3.15	4.04	4.04	5.62	5.62	GG
108	JA27	Crossbred	Judiciary Farm	2011-08-30	1025	4	310	2017-06-05	1902	2017-11-15	7	5.07	5.99	5.03	4.92	5.86	5.7	GG
108	JA27	Crossbred	Judiciary Farm	2011-08-30	1025	4	310	2017-06-05	1902	2017-12-20	7.5	5.83	5.87	4.05	4.02	5.42	5.3	GG
108	JA27	Crossbred	Judiciary Farm	2011-08-30	1025	4	310	2017-06-05	1902	2018-01-20	8	5.6	5.59	3.73	3.73	5.04	5.04	GG
108	JA27	Crossbred	Judiciary Farm	2011-08-30	1025	4	310	2017-06-05	1902	2018-02-24	7	4.97	4.95	3.66	3.64	4.98	4.95	GG
109	JA28	Crossbred	Judiciary Farm	2013-05-01	1185	3	300	2017-08-19	2455	2017-11-15	7	3.77	3.82	3.53	3.55	4.85	4.88	AG
109	JA28	Crossbred	Judiciary Farm	2013-05-01	1185	3	300	2017-08-19	2455	2017-12-20	8	4.43	4.45	3.56	3.55	4.86	4.85	AG
109	JA28	Crossbred	Judiciary Farm	2013-05-01	1185	3	300	2017-08-19	2455	2018-01-20	7	4.6	4.6	3.59	3.59	4.9	4.89	AG
109	JA28	Crossbred	Judiciary Farm	2013-05-01	1185	3	300	2017-08-19	2455	2018-02-24	7.5	3.52	3.54	3.65	3.66	5.05	5.05	AG
109	JA28	Crossbred	Judiciary Farm	2013-05-01	1185	3	300	2017-08-19	2455	2018-03-30	7	4.98	4.93	3.78	3.76	5.14	5.12	AG
109	JA28	Crossbred	Judiciary Farm	2013-05-01	1185	3	300	2017-08-19	2455	2018-05-01	5	4.9	4.88	3.77	3.77	5.19	5.17	AG
110	JA29	Crossbred	Judiciary Farm	2012-11-03	1095	3	328	2017-10-29	2600	2017-11-15	9	3.22	3.08	3.92	3.81	3.88	3.75	AG
110	JA29	Crossbred	Judiciary Farm	2012-11-03	1095	3	328	2017-10-29	2600	2017-12-20	11	5.02	5.01	3.62	3.6	4.85	4.83	AG
110	JA29	Crossbred	Judiciary Farm	2012-11-03	1095	3	328	2017-10-29	2600	2018-01-20	10	5.56	5.55	3.69	3.68	4.99	4.97	AG
110	JA29	Crossbred	Judiciary Farm	2012-11-03	1095	3	328	2017-10-29	2600	2018-02-24	5.5	5.75	5.86	3.53	3.57	4.74	4.79	AG
110	JA29	Crossbred	Judiciary Farm	2012-11-03	1095	3	328	2017-10-29	2600	2018-03-30	3.5	4.48	4.48	3.52	3.52	4.8	4.81	AG
111	JA30	Crossbred	Judiciary Farm	2009-01-22	1180	3	317	2017-07-05	2505	2017-11-15	9.5	4.72	4.7	3.74	3.73	5.1	5.09	AG
111	JA30	Crossbred	Judiciary Farm	2009-01-22	1180	3	317	2017-07-05	2505	2017-12-20	9	3.59	3.67	3.6	3.61	4.96	4.98	AG
111	JA30	Crossbred	Judiciary Farm	2009-01-22	1180	3	317	2017-07-05	2505	2018-01-20	7	5.58	5.56	3.77	3.75	5.1	5.07	AG
111	JA30	Crossbred	Judiciary Farm	2009-01-22	1180	3	317	2017-07-05	2505	2018-02-24	7	3.49	3.74	3.65	3.63	5.05	5	AG
111	JA30	Crossbred	Judiciary Farm	2009-01-22	1180	3	317	2017-07-05	2505	2018-03-30	6	5.12	5.19	3.52	3.55	4.76	4.8	AG
111	JA30	Crossbred	Judiciary Farm	2009-01-22	1180	3	317	2017-07-05	2505	2018-05-01	5	5.17	5.24	3.49	3.51	4.71	4.75	AG
112	JA31	Crossbred	Judiciary Farm	2006-08-03	1225	7	300	2017-08-11	2980	2017-11-15	8	3.53	3.59	3.32	3.29	4.57	4.53	AG
112	JA31	Crossbred	Judiciary Farm	2006-08-03	1225	7	300	2017-08-11	2980	2017-12-20	8.5	2.94	3.05	3.22	3.25	4.46	4.49	AG
112	JA31	Crossbred	Judiciary Farm	2006-08-03	1225	7	300	2017-08-11	2980	2018-01-20	9	2.37	2.44	3.31	3.42	4.63	4.77	AG
112	JA31	Crossbred	Judiciary Farm	2006-08-03	1225	7	300	2017-08-11	2980	2018-02-24	11	3.38	3.35	4.4	4.33	5.87	5.87	AG
112	JA31	Crossbred	Judiciary Farm	2006-08-03	1225	7	300	2017-08-11	2980	2018-03-30	10	3.17	3.35	3.35	3.44	4.53	4.64	AG
112	JA31	Crossbred	Judiciary Farm	2006-08-03	1225	7	300	2017-08-11	2980	2018-05-01	8	3.63	3.66	3.47	3.48	4.66	4.68	AG
113	JA32	Crossbred	Judiciary Farm	1998-11-12	1302	6	310	2017-07-30	2930	2017-11-15	7	4.79	4.83	3.86	3.88	5.27	5.29	GG
113	JA32	Crossbred	Judiciary Farm	1998-11-12	1302	6	310	2017-07-30	2930	2017-12-20	11.5	3.74	3.75	3.63	3.62	5	4.99	GG
113	JA32	Crossbred	Judiciary Farm	1998-11-12	1302	6	310	2017-07-30	2930	2018-01-20	10	3.73	3.73	3.8	3.8	5.24	5.24	GG
113	JA32	Crossbred	Judiciary Farm	1998-11-12	1302	6	310	2017-07-30	2930	2018-02-24	9	4.1	4.09	3.69	3.7	5.07	5.08	GG
113	JA32	Crossbred	Judiciary Farm	1998-11-12	1302	6	310	2017-07-30	2930	2018-03-30	8.5	4.56	4.6	3.9	3.9	5.33	5.33	GG
113	JA32	Crossbred	Judiciary Farm	1998-11-12	1302	6	310	2017-07-30	2930	2018-05-01	8	3.67	3.67	3.42	3.43	3.31	3.33	GG
114	JA33	Crossbred	Judiciary Farm	2007-03-24	1059	3	300	2017-10-11	3650	2017-11-15	7	4.16	4.22	3.46	3.46	4.85	4.84	GG
114	JA33	Crossbred	Judiciary Farm	2007-03-24	1059	3	300	2017-10-11	3650	2017-12-20	11	5.13	5.15	3.49	3.48	4.72	4.71	GG
114	JA33	Crossbred	Judiciary Farm	2007-03-24	1059	3	300	2017-10-11	3650	2018-01-20	18	4.51	4.51	3.54	3.54	4.83	4.82	GG
114	JA33	Crossbred	Judiciary Farm	2007-03-24	1059	3	300	2017-10-11	3650	2018-02-24	12	4.93	4.12	3.81	3.82	4.75	4.51	GG
114	JA33	Crossbred	Judiciary Farm	2007-03-24	1059	3	300	2017-10-11	3650	2018-03-30	10	4.54	4.6	3.56	3.56	4.85	4.86	GG
114	JA33	Crossbred	Judiciary Farm	2007-03-24	1059	3	300	2017-10-11	3650	2018-05-01	9	4.89	4.88	3.65	3.65	4.4	4.45	GG
115	JA34	Crossbred	Judiciary Farm	2014-08-23	1157	1	NA	2017-10-26	NA	2017-11-15	8	3.67	2.74	3.35	3.35	4.66	4.66	AG
115	JA34	Crossbred	Judiciary Farm	2014-08-23	1157	1	NA	2017-10-26	NA	2017-12-20	8.5	3.16	3.25	3.51	3.51	4.86	4.87	AG
115	JA34	Crossbred	Judiciary Farm	2014-08-23	1157	1	NA	2017-10-26	NA	2018-01-20	8	4.02	3.98	3.8	3.78	5.23	5.2	AG
115	JA34	Crossbred	Judiciary Farm	2014-08-23	1157	1	NA	2017-10-26	NA	2018-02-24	7.5	3.87	3.59	3.22	3.28	4.27	4.25	AG
116	JA35	Crossbred	Judiciary Farm	24/06/2006	1238	4	330	2017-03-29	2700	2017-11-15	9	3.89	3.04	3.56	3.54	4.96	4.92	AG
116	JA35	Crossbred	Judiciary Farm	24/06/2006	1238	4	330	2017-03-29	2700	2017-12-20	10	3.23	3.26	3.38	3.37	4.68	4.66	AG
116	JA35	Crossbred	Judiciary Farm	24/06/2006	1238	4	330	2017-03-29	2700	2018-01-20	11	4.87	4.91	3.7	3.71	5.03	5.04	AG
116	JA35	Crossbred	Judiciary Farm	24/06/2006	1238	4	330	2017-03-29	2700	2018-02-24	9.5	3.39	3.35	3.07	3.06	4.44	4.41	AG
116	JA35	Crossbred	Judiciary Farm	24/06/2006	1238	4	330	2017-03-29	2700	2018-03-30	9	4.2	4.25	3.5	3.47	4.79	4.75	AG
116	JA35	Crossbred	Judiciary Farm	24/06/2006	1238	4	330	2017-03-29	2700	2018-05-01	6	4.3	4.2	3.58	3.6	4.33	4.4	AG
117	JA36	Crossbred	Judiciary Farm	2014-05-20	1160	1	NA	2017-07-25	NA	2017-11-15	7	3.33	3.33	3.83	3.82	5.36	5.35	AA
117	JA36	Crossbred	Judiciary Farm	2014-05-20	1160	1	NA	2017-07-25	NA	2017-12-20	7.5	4.99	4.97	3.56	3.54	4.83	4.8	AA
117	JA36	Crossbred	Judiciary Farm	2014-05-20	1160	1	NA	2017-07-25	NA	2018-01-20	8	5.28	5.25	3.65	3.63	4.94	4.91	AA
117	JA36	Crossbred	Judiciary Farm	2014-05-20	1160	1	NA	2017-07-25	NA	2018-02-24	7	3.29	3.14	3.73	3.58	5.17	4.97	AA
117	JA36	Crossbred	Judiciary Farm	2014-05-20	1160	1	NA	2017-07-25	NA	2018-03-30	5	4.84	4.64	3.6	3.6	4.89	4.89	AA
117	JA36	Crossbred	Judiciary Farm	2014-05-20	1160	1	NA	2017-07-25	NA	2018-05-01	4	4.95	4.97	3.56	3.54	4.8	4.87	AA
118	JA37	Crossbred	Judiciary Farm	2013-12-31	1131	1	NA	2017-01-19	NA	2017-11-15	7	4.78	4.83	3.75	3.75	5.29	5.28	AA
119	JA38	Crossbred	Judiciary Farm	2013-01-31	1185	2	310	2017-11-05	3050	2017-11-15	9	3.99	3.98	4.02	4.01	5.55	5.53	GG
119	JA38	Crossbred	Judiciary Farm	2013-01-31	1185	2	310	2017-11-05	3050	2017-12-20	10	3.51	3.59	3.68	3.67	5.13	5.13	GG
119	JA38	Crossbred	Judiciary Farm	2013-01-31	1185	2	310	2017-11-05	3050	2018-01-20	11	5.15	5.11	3.57	3.55	4.83	4.81	GG
119	JA38	Crossbred	Judiciary Farm	2013-01-31	1185	2	310	2017-11-05	3050	2018-02-24	10	4.85	4.8	3.52	3.48	5.55	5.55	GG
119	JA38	Crossbred	Judiciary Farm	2013-01-31	1185	2	310	2017-11-05	3050	2018-03-30	8	5.64	5.63	3.6	3.59	4.85	4.84	GG
119	JA38	Crossbred	Judiciary Farm	2013-01-31	1185	2	310	2017-11-05	3050	2018-05-01	7	5.67	5.65	3.7	3.61	4.87	4.88	GG
120	JA39	Crossbred	Judiciary Farm	2014-12-19	975	1	NA	2017-08-24	NA	2017-11-15	6	3.93	3.95	3.42	3.42	4.68	4.68	AA
120	JA39	Crossbred	Judiciary Farm	2014-12-19	975	1	NA	2017-08-24	NA	2017-12-20	8	4.35	4.39	3.46	3.47	4.72	4.73	AA
120	JA39	Crossbred	Judiciary Farm	2014-12-19	975	1	NA	2017-08-24	NA	2018-01-20	7	3.79	3.99	3.65	3.7	3.6	3.6	AA
120	JA39	Crossbred	Judiciary Farm	2014-12-19	975	1	NA	2017-08-24	NA	2018-02-24	6.5	3.95	4.05	3.61	3.56	4.95	4.89	AA
120	JA39	Crossbred	Judiciary Farm	2014-12-19	975	1	NA	2017-08-24	NA	2018-03-30	6	4.63	4.63	3.53	3.5	4.81	4.77	AA
120	JA39	Crossbred	Judiciary Farm	2014-12-19	975	1	NA	2017-08-24	NA	2018-05-01	5	4.67	4.59	3.78	3.74	5.04	5	AA
121	JA40	Crossbred	Judiciary Farm	2012-12-16	780	3	322	2017-09-17	2254	2017-11-15	7	4.63	4.67	3.58	3.59	4.88	4.89	AG
121	JA40	Crossbred	Judiciary Farm	2012-12-16	780	3	322	2017-09-17	2254	2017-12-20	7.5	4.8	4.75	3.48	3.47	4.69	4.69	AG
121	JA40	Crossbred	Judiciary Farm	2012-12-16	780	3	322	2017-09-17	2254	2018-01-20	8	4.82	4.78	3.49	3.37	4.74	4.57	AG
121	JA40	Crossbred	Judiciary Farm	2012-12-16	780	3	322	2017-09-17	2254	2018-02-24	6.5	4.48	4.49	3.65	3.66	4.99	5	AG
121	JA40	Crossbred	Judiciary Farm	2012-12-16	780	3	322	2017-09-17	2254	2018-03-30	6	4.73	4.75	3.35	3.35	4.54	4.54	AG
121	JA40	Crossbred	Judiciary Farm	2012-12-16	780	3	322	2017-09-17	2254	2018-05-01	5	4.68	4.73	3.63	3.65	4.94	4.97	AG
122	K1	Crossbred	Kuku research Station	2012-01-01	1080	3	310	2017-10-19	2750	2017-12-12	7.5	4.73	4.75	3.35	3.35	4.54	4.54	AG
122	K1	Crossbred	Kuku research Station	2012-01-01	1080	3	310	2017-10-19	2750	2018-01-15	10	4.8	4.8	3.43	3.42	4.65	4.66	AG
122	K1	Crossbred	Kuku research Station	2012-01-01	1080	3	310	2017-10-19	2750	2018-02-20	9.5	4.29	4.4	3.43	3.43	4.69	4.67	AG
122	K1	Crossbred	Kuku research Station	2012-01-01	1080	3	310	2017-10-19	2750	2018-03-27	8.5	3.99	4.09	3.3	3.3	4.52	4.52	AG
123	K2	Crossbred	Kuku research Station	2011-04-15	1224	4	305	2017-10-20	2783	2017-12-12	10.5	5.38	5.4	3.41	3.41	4.59	4.59	AG
123	K2	Crossbred	Kuku research Station	2011-04-15	1224	4	305	2017-10-20	2783	2018-01-15	9.5	5.51	5.51	3.6	3.6	4.04	4.84	AG
123	K2	Crossbred	Kuku research Station	2011-04-15	1224	4	305	2017-10-20	2783	2018-02-20	8.5	4.08	4.1	3.42	3.41	4.69	4.67	AG
123	K2	Crossbred	Kuku research Station	2011-04-15	1224	4	305	2017-10-20	2783	2018-03-27	8	5.26	5.29	3.44	3.45	4.62	4.66	AG
124	K3	Crossbred	Kuku research Station	2013-02-21	880	2	312	2017-11-15	2847	2017-12-12	8	5.22	5.23	3.51	3.44	4.75	4.65	AG
124	K3	Crossbred	Kuku research Station	2013-02-21	880	2	312	2017-11-15	2847	2018-01-15	11.5	5.2	5.26	3.55	3.55	4.8	4.79	AG
124	K3	Crossbred	Kuku research Station	2013-02-21	880	2	312	2017-11-15	2847	2018-02-20	9	4.72	4.79	3.77	3.76	5.14	5.12	AG
124	K3	Crossbred	Kuku research Station	2013-02-21	880	2	312	2017-11-15	2847	2018-03-27	8	4.33	4.46	3.76	3.75	5.15	5.14	AG
125	K4	Crossbred	Kuku research Station	2012-01-13	1105	3	309	2017-11-15	3332.5	2017-12-12	11.5	5.33	5.34	3.46	3.45	4.67	4.66	AG
125	K4	Crossbred	Kuku research Station	2012-01-13	1105	3	309	2017-11-15	3332.5	2018-01-15	13.5	5.76	5.77	3.78	3.79	5.1	5.11	AG
125	K4	Crossbred	Kuku research Station	2012-01-13	1105	3	309	2017-11-15	3332.5	2018-02-20	10	3.8	3.92	3.35	3.35	4.66	4.62	AG
125	K4	Crossbred	Kuku research Station	2012-01-13	1105	3	309	2017-11-15	3332.5	2018-03-27	8	5.38	5.39	3.33	3.32	4.49	4.47	AG
126	K5	Crossbred	Kuku research Station	2011-10-20	950	3	307	2017-04-07	1842	2017-09-14	4	3.34	3.38	3.43	3.44	4.8	4.81	AA
126	K5	Crossbred	Kuku research Station	2011-10-20	950	3	307	2017-04-07	1842	2017-10-14	3	3.84	3.93	3.29	3.29	4.51	4.51	AA
126	K5	Crossbred	Kuku research Station	2011-10-20	950	3	307	2017-04-07	1842	2017-11-14	1.5	4.2	4.19	3.42	3.42	4.56	4.56	AA
127	K6	Crossbred	Kuku research Station	2011-12-31	1030	4	310	2017-09-28	3250	2017-10-14	11.5	4.54	4.62	3.58	3.59	4.89	4.9	AG
127	K6	Crossbred	Kuku research Station	2011-12-31	1030	4	310	2017-09-28	3250	2017-11-14	10.5	4.84	4.86	3.42	3.43	4.64	4.65	AG
127	K6	Crossbred	Kuku research Station	2011-12-31	1030	4	310	2017-09-28	3250	2017-12-12	11.5	5.18	5.16	3.43	3.42	4.63	4.62	AG
127	K6	Crossbred	Kuku research Station	2011-12-31	1030	4	310	2017-09-28	3250	2018-01-15	12.5	5.49	5.5	3.47	3.45	4.67	4.65	AG
127	K6	Crossbred	Kuku research Station	2011-12-31	1030	4	310	2017-09-28	3250	2018-02-20	10	4.94	5.1	3.95	3.94	5.5	5.48	AG
127	K6	Crossbred	Kuku research Station	2011-12-31	1030	4	310	2017-09-28	3250	2018-03-27	7	5	5.06	3.76	3.76	5.11	5.11	AG
128	K7	Crossbred	Kuku research Station	2013-07-13	970	2	318	2017-10-12	2233	2017-11-14	7	5.46	5.44	3.32	3.31	4.46	4.45	AG
128	K7	Crossbred	Kuku research Station	2013-07-13	970	2	318	2017-10-12	2233	2017-12-12	8	4.61	4.61	3.38	3.37	4.59	4.59	AG
128	K7	Crossbred	Kuku research Station	2013-07-13	970	2	318	2017-10-12	2233	2018-01-15	6.5	4.84	4.82	3.56	3.55	4.84	4.83	AG
128	K7	Crossbred	Kuku research Station	2013-07-13	970	2	318	2017-10-12	2233	2018-02-20	6.5	3.64	3.67	3.82	3.81	5.28	5.26	AG
128	K7	Crossbred	Kuku research Station	2013-07-13	970	2	318	2017-10-12	2233	2018-03-27	3	3.43	3.55	3.34	3.36	4.6	4.63	AG
129	K8	Crossbred	Kuku research Station	2011-11-11	1188	3	325	2017-01-28	1950	2017-09-14	7	4.84	4.97	3.17	3.22	4.06	4.12	AA
129	K8	Crossbred	Kuku research Station	2011-11-11	1188	3	325	2017-01-28	1950	2017-10-14	4	3.07	3.14	3.41	3.41	4.72	4.72	AA
129	K8	Crossbred	Kuku research Station	2011-11-11	1188	3	325	2017-01-28	1950	2017-11-14	4	4.98	4.01	3.65	3.67	3.46	3.49	AA
130	K9	Crossbred	Kuku research Station	2011-05-12	900	3	305	2017-07-01	1830	2017-09-14	9	3.34	3.41	3.26	3.23	4.5	4.46	AG
130	K9	Crossbred	Kuku research Station	2011-05-12	900	3	305	2017-07-01	1830	2017-10-14	8.5	5.8	5.88	3.45	3.48	4.62	4.67	AG
130	K9	Crossbred	Kuku research Station	2011-05-12	900	3	305	2017-07-01	1830	2017-12-12	7.5	4.8	4.81	3.06	3.05	4.12	4.11	AG
130	K9	Crossbred	Kuku research Station	2011-05-12	900	3	305	2017-07-01	1830	2018-01-15	7	5.36	5.38	3.45	3.46	4.66	4.67	AG
130	K9	Crossbred	Kuku research Station	2011-05-12	900	3	305	2017-07-01	1830	2018-02-20	6.5	4.32	4.38	3.39	3.4	4.62	4.64	AG
130	K9	Crossbred	Kuku research Station	2011-05-12	900	3	305	2017-07-01	1830	2018-03-26	6	4.43	4.48	3.5	3.49	4.77	4.76	AG
131	K10	Crossbred	Kuku research Station	2011-02-21	1200	3	312	2017-07-07	1565	2017-09-14	7.5	4.18	4.25	3.31	3.36	4.35	4.41	AA
131	K10	Crossbred	Kuku research Station	2011-02-21	1200	3	312	2017-07-07	1565	2017-10-14	7.5	4.96	4.99	3.73	3.74	5.07	5.09	AA
131	K10	Crossbred	Kuku research Station	2011-02-21	1200	3	312	2017-07-07	1565	2017-11-14	5.5	4.88	4.92	3.43	3.44	4.65	4.66	AA
131	K10	Crossbred	Kuku research Station	2011-02-21	1200	3	312	2017-07-07	1565	2017-12-12	4	4.06	4.44	3.14	3.31	4.09	4.31	AA
131	K10	Crossbred	Kuku research Station	2011-02-21	1200	3	312	2017-07-07	1565	2018-01-15	3.5	4.83	4.83	4.01	4.01	4.37	4.37	AA
131	K10	Crossbred	Kuku research Station	2011-02-21	1200	3	312	2017-07-07	1565	2018-02-20	2	3.09	3.08	3.44	3.4	4.7	4.68	AA
132	K11	Crossbred	Kuku research Station	2011-03-14	1105	3	307	2017-02-13	3118	2017-09-14	11.5	3.08	3.15	3.58	3.58	4.97	4.97	AG
132	K11	Crossbred	Kuku research Station	2011-03-14	1105	3	307	2017-02-13	3118	2017-10-14	10.5	5.09	5.16	3.68	3.68	5	4.99	AG
132	K11	Crossbred	Kuku research Station	2011-03-14	1105	3	307	2017-02-13	3118	2017-11-14	11	5.6	5.61	3.68	3.69	4.96	4.97	AG
132	K11	Crossbred	Kuku research Station	2011-03-14	1105	3	307	2017-02-13	3118	2017-12-12	7.5	5.71	5.68	3.61	3.58	4.86	4.82	AG
132	K11	Crossbred	Kuku research Station	2011-03-14	1105	3	307	2017-02-13	3118	2018-01-15	12	4.87	4.91	3.44	3.45	4.67	4.68	AG
132	K11	Crossbred	Kuku research Station	2011-03-14	1105	3	307	2017-02-13	3118	2018-02-20	10.5	3.54	3.63	3.66	3.65	5.05	5.04	AG
132	K11	Crossbred	Kuku research Station	2011-03-14	1105	3	307	2017-02-13	3118	2018-03-26	8	5.19	5.21	3.8	3.75	5.16	5.09	AG
133	K12	Crossbred	Kuku research Station	2011-04-19	1080	3	310	2017-03-29	1750	2017-09-14	2.5	4.76	4.89	3.8	3.91	5.19	5.34	AA
133	K12	Crossbred	Kuku research Station	2011-04-19	1080	3	310	2017-03-29	1750	2017-10-14	1.5	5.08	5.09	3.5	3.51	4.68	4.69	AA
133	K12	Crossbred	Kuku research Station	2011-04-19	1080	3	310	2017-03-29	1750	2017-11-14	1.5	5.06	5.06	3.59	3.59	4.81	4.81	AA
134	K13	Crossbred	Kuku research Station	2009-11-12	1080	4	319	2017-06-10	1610	2017-09-14	6	5.15	5.18	3.4	3.41	4.48	4.49	AA
134	K13	Crossbred	Kuku research Station	2009-11-12	1112	4	319	2017-06-10	1610	2017-10-14	6	5.01	5.04	3.66	3.66	4.98	4.97	AA
134	K13	Crossbred	Kuku research Station	2009-11-12	1112	4	319	2017-06-10	1610	2017-11-14	4.5	5.66	5.67	3.63	3.63	4.89	4.88	AA
134	K13	Crossbred	Kuku research Station	2009-11-12	1112	4	319	2017-06-10	1610	2017-12-12	4	5.96	6.01	3.71	3.7	4.98	4.98	AA
134	K13	Crossbred	Kuku research Station	2009-11-12	1112	4	319	2017-06-10	1610	2018-01-15	3	5.15	5.18	3.62	3.64	4.85	4.87	AA
134	K13	Crossbred	Kuku research Station	2009-11-12	1112	4	319	2017-06-10	1610	2018-02-20	2.5	5.44	5.43	3.75	3.73	5.08	5.05	AA
134	K13	Crossbred	Kuku research Station	2009-11-12	1112	4	319	2017-06-10	1610	2018-03-27	2.5	5.45	5.45	3.78	3.8	5.05	5.08	AA
135	K14	Crossbred	Kuku research Station	2010-01-01	1108	4	305	2017-04-07	2288	2017-09-14	7	4.39	4.31	3.88	3.79	5.32	5.19	AG
135	K14	Crossbred	Kuku research Station	2010-01-01	1108	4	305	2017-04-07	2288	2017-10-14	8	3.45	3.49	3.51	3.51	4.84	4.82	AG
135	K14	Crossbred	Kuku research Station	2010-01-01	1108	4	305	2017-04-07	2288	2017-11-14	7.5	4.96	4.98	3.52	3.53	4.78	4.78	AG
136	K15	Crossbred	Kuku research Station	2011-10-10	1095	3	305	2017-06-13	1677	2017-09-14	6	3.81	3.83	3.4	3.4	4.66	4.67	AA
136	K15	Crossbred	Kuku research Station	2011-10-10	1095	3	305	2017-06-13	1677	2017-10-14	6	4.22	4.24	3.37	3.37	4.61	4.61	AA
136	K15	Crossbred	Kuku research Station	2011-10-10	1095	3	305	2017-06-13	1677	2017-11-15	4.5	4.31	4.3	3.37	3.37	4.61	4.59	AA
136	K15	Crossbred	Kuku research Station	2011-10-10	1095	3	305	2017-06-13	1677	2017-12-12	4.5	4.96	5	3.34	3.35	4.52	4.53	AA
136	K15	Crossbred	Kuku research Station	2011-10-10	1095	3	305	2017-06-13	1677	2018-01-15	4.5	4.72	4.7	3.59	3.58	4.88	4.87	AA
136	K15	Crossbred	Kuku research Station	2011-10-10	1095	3	305	2017-06-13	1677	2018-02-20	3.5	3.44	3.53	3.51	3.51	4.84	4.84	AA
137	K16	Crossbred	Kuku research Station	2011-09-20	1108	3	315	2017-06-13	2205	2017-09-14	7	4.98	5.03	3.42	3.45	4.64	4.67	AG
138	K17	Crossbred	Kuku research Station	2009-12-10	1080	4	305	2017-01-22	1525	2017-09-14	4	5.03	5.05	3.88	3.82	5.28	5.21	AA
139	K18	Crossbred	Kuku research Station	2010-04-04	1115	3	320	2017-04-03	2250	2017-09-14	6	5.27	5.3	3.52	3.51	4.92	4.91	AG
139	K18	Crossbred	Kuku research Station	2010-04-04	1115	3	320	2017-04-03	2250	2017-10-14	9	5.63	5.65	3.54	3.54	4.76	4.76	AG
139	K18	Crossbred	Kuku research Station	2010-04-04	1115	3	320	2017-04-03	2250	2017-11-14	7.5	5.09	5.15	3.53	3.6	4.85	4.81	AG
139	K18	Crossbred	Kuku research Station	2010-04-04	1115	3	320	2017-04-03	2250	2017-12-12	7	5.01	5.02	3.65	3.59	4.9	4.82	AG
139	K18	Crossbred	Kuku research Station	2010-04-04	1115	3	320	2017-04-03	2250	2018-01-15	5	5.98	5.99	3.84	3.86	5.12	5.14	AG
140	K19	Crossbred	Kuku research Station	2010-12-31	990	5	305	2017-05-03	2440	2017-09-14	12	3.01	3	3.65	3.64	5.07	5.06	GG
140	K19	Crossbred	Kuku research Station	2010-12-31	990	5	305	2017-05-03	2440	2017-10-14	10	4.92	4.96	3.51	3.52	4.77	4.78	GG
140	K19	Crossbred	Kuku research Station	2010-12-31	990	5	305	2017-05-03	2440	2017-11-14	9.5	5.88	5.84	3.54	3.56	4.75	4.78	GG
140	K19	Crossbred	Kuku research Station	2010-12-31	990	5	305	2017-05-03	2440	2017-12-12	9	5.93	5.83	3.88	3.78	5.17	5.04	GG
140	K19	Crossbred	Kuku research Station	2010-12-31	990	5	305	2017-05-03	2440	2018-01-15	8	5.04	5.04	3.77	3.76	5.12	5.11	GG
141	SU1	Crossbred	Sudan University	2011-11-30	1050	4	301	2017-06-22	2500	2017-09-12	5.5	5.52	5.57	3.19	3.19	4.28	4.27	AG
141	SU1	Crossbred	Sudan University	2011-11-30	1050	4	301	2017-06-22	2500	2017-10-09	6	3.88	3.98	3.48	3.49	4.77	4.8	AG
141	SU1	Crossbred	Sudan University	2011-11-30	1050	4	301	2017-06-22	2500	2017-11-19	8	3.41	3.5	3.56	3.56	4.98	5.01	AG
141	SU1	Crossbred	Sudan University	2011-11-30	1050	4	301	2017-06-22	2500	2017-12-13	6.5	4.38	4.5	3.73	3.78	3.49	3.56	AG
141	SU1	Crossbred	Sudan University	2011-11-30	1050	4	301	2017-06-22	2500	2018-01-29	6	4.81	4.88	3.3	3.34	4.65	4.69	AG
141	SU1	Crossbred	Sudan University	2011-11-30	1050	4	301	2017-06-22	2500	2018-02-20	5	3.55	3.64	3.24	3.24	4.45	4.45	AG
142	SU2	Crossbred	Sudan University	2008-08-01	1140	6	330	2017-09-01	3135	2017-09-12	7.5	5.32	5.27	3.48	3.45	4.7	4.66	AG
142	SU2	Crossbred	Sudan University	2008-08-01	1140	6	330	2017-09-01	3135	2017-10-09	9	5.39	5.47	3.5	3.43	4.72	4.62	AG
142	SU2	Crossbred	Sudan University	2008-08-01	1140	6	330	2017-09-01	3135	2017-11-19	10	4.16	4.19	3.36	3.37	4.47	4.49	AG
142	SU2	Crossbred	Sudan University	2008-08-01	1140	6	330	2017-09-01	3135	2017-12-13	9.5	4.15	4.12	3.59	3.57	4.92	4.89	AG
142	SU2	Crossbred	Sudan University	2008-08-01	1140	6	330	2017-09-01	3135	2018-01-29	9	5.11	5.18	3.48	3.48	4.7	4.71	AG
142	SU2	Crossbred	Sudan University	2008-08-01	1140	6	330	2017-09-01	3135	2018-02-20	8.5	4.28	4.41	3.76	3.77	3.54	3.55	AG
142	SU2	Crossbred	Sudan University	2008-08-01	1140	6	330	2017-09-01	3135	2018-03-26	8	3.06	3.15	3.32	3.32	4.6	4.59	AG
142	SU2	Crossbred	Sudan University	2008-08-01	1140	6	330	2017-09-01	3135	2018-05-01	7	5.91	6.12	3.14	3.19	4.19	4.24	AG
143	SU3	Crossbred	Sudan University	2010-03-23	900	5	300	2017-09-04	1982	2017-09-12	4	5.7	5.72	3.58	3.58	4.64	4.65	AA
143	SU3	Crossbred	Sudan University	2010-03-23	900	5	300	2017-09-04	1982	2017-10-09	4.5	5.75	5.04	3.77	3.75	5.03	4.99	AA
143	SU3	Crossbred	Sudan University	2010-03-23	900	5	300	2017-09-04	1982	2017-11-19	5	5.99	5.94	3.76	3.73	4.99	4.96	AA
143	SU3	Crossbred	Sudan University	2010-03-23	900	5	300	2017-09-04	1982	2017-12-13	4.5	5.21	5.07	4.06	3.89	5.53	5.3	AA
143	SU3	Crossbred	Sudan University	2010-03-23	900	5	300	2017-09-04	1982	2018-01-29	4	5.14	5.2	3.91	3.92	5.31	5.33	AA
143	SU3	Crossbred	Sudan University	2010-03-23	900	5	300	2017-09-04	1982	2018-02-20	3	4.57	4.57	3.87	3.8	3.56	3.47	AA
143	SU3	Crossbred	Sudan University	2010-03-23	900	5	300	2017-09-04	1982	2018-03-26	2.5	3.77	3.58	3.89	3.97	3.08	3.82	AA
143	SU3	Crossbred	Sudan University	2010-03-23	900	5	300	2017-09-04	1982	2018-05-01	2	4.43	4.77	3.11	3.35	3.01	3.03	AA
144	SU4	Crossbred	Sudan University	2011-05-20	930	3	304	2017-08-31	1884.5	2017-09-12	5	5.31	5.14	3.93	3.78	5.34	5.14	AA
144	SU4	Crossbred	Sudan University	2011-05-20	930	3	304	2017-08-31	1884.5	2017-10-09	6	4.45	4.43	3.88	3.78	5.2	5.05	AA
144	SU4	Crossbred	Sudan University	2011-05-20	930	3	304	2017-08-31	1884.5	2017-11-19	6.5	3.19	3.23	3.36	3.37	4.19	4.21	AA
144	SU4	Crossbred	Sudan University	2011-05-20	930	3	304	2017-08-31	1884.5	2017-12-13	7	2.99	3.02	3.88	3.88	5.4	5.4	AA
144	SU4	Crossbred	Sudan University	2011-05-20	930	3	304	2017-08-31	1884.5	2018-01-29	6	4.9	4.83	3.52	3.51	3.49	3.49	AA
144	SU4	Crossbred	Sudan University	2011-05-20	930	3	304	2017-08-31	1884.5	2018-02-20	5,5	4.25	4.29	3.03	3.07	3.69	3.75	AA
144	SU4	Crossbred	Sudan University	2011-05-20	930	3	304	2017-08-31	1884.5	2018-03-26	4	4.63	4.95	3.65	3.75	3.69	4.98	AA
144	SU4	Crossbred	Sudan University	2011-05-20	930	3	304	2017-08-31	1884.5	2018-05-01	3	4.94	4.88	3.94	3.93	5.26	5.25	AA
145	SU5	Crossbred	Sudan University	2013-07-24	840	2	303	2017-08-25	1666.5	2017-09-12	6	4.86	4.98	3.26	3.33	4.3	4.39	AG
145	SU5	Crossbred	Sudan University	2013-07-24	840	2	303	2017-08-25	1666.5	2017-10-09	6.5	4.86	4.86	3.45	3.45	4.68	4.68	AG
145	SU5	Crossbred	Sudan University	2013-07-24	840	2	303	2017-08-25	1666.5	2017-11-19	10	4.9	4.97	3.33	3.33	4.51	4.51	AG
145	SU5	Crossbred	Sudan University	2013-07-24	840	2	303	2017-08-25	1666.5	2017-12-13	8	3.11	3.06	3.12	3.15	3.98	4.01	AG
145	SU5	Crossbred	Sudan University	2013-07-24	840	2	303	2017-08-25	1666.5	2018-01-29	7	3.63	3.68	3.32	3.29	4.62	4.57	AG
145	SU5	Crossbred	Sudan University	2013-07-24	840	2	303	2017-08-25	1666.5	2018-02-20	6	4.12	4.17	3.26	3.27	4.45	4.47	AG
146	SU6	Crossbred	Sudan University	2010-01-09	900	5	301	2017-07-30	3552.5	2017-09-12	11	3.88	3.85	3.22	3.19	4.3	4.25	GG
146	SU6	Crossbred	Sudan University	2010-01-09	900	5	301	2017-07-30	3552.5	2017-10-09	12	3.52	3.95	3.18	4.02	4.15	5.4	GG
146	SU6	Crossbred	Sudan University	2010-01-09	900	5	301	2017-07-30	3552.5	2017-11-19	13	3.87	3.85	3.75	3.74	4.94	4.93	GG
146	SU6	Crossbred	Sudan University	2010-01-09	900	5	301	2017-07-30	3552.5	2017-12-13	11	3.11	3.06	3.12	3.15	3.98	4.01	GG
147	SU7	Crossbred	Sudan University	2009-12-29	990	6	310	2017-06-15	2292.5	2017-09-12	5.5	5.75	5.81	3.63	3.65	4.89	4.9	AG
147	SU7	Crossbred	Sudan University	2009-12-29	990	6	310	2017-06-15	2292.5	2017-10-09	6.5	4.99	5.01	3.23	3.23	4.36	4.36	AG
147	SU7	Crossbred	Sudan University	2009-12-29	990	6	310	2017-06-15	2292.5	2017-11-19	8.5	3.37	3.4	3.82	3.81	3.06	3.05	AG
147	SU7	Crossbred	Sudan University	2009-12-29	990	6	310	2017-06-15	2292.5	2018-01-29	9	5.65	5.66	3.82	3.81	5.16	5.15	AG
147	SU7	Crossbred	Sudan University	2009-12-29	990	6	310	2017-06-15	2292.5	2018-02-20	7.5	4.78	4.81	3.49	3.49	4.75	4.74	AG
147	SU7	Crossbred	Sudan University	2009-12-29	990	6	310	2017-06-15	2292.5	2018-03-26	6.5	3.52	3.6	3.54	3.55	4.94	4.95	AG
147	SU7	Crossbred	Sudan University	2009-12-29	990	6	310	2017-06-15	2292.5	2018-05-01	6	4.69	4.92	3.18	3.28	4.3	4.43	AG
148	SU8	Crossbred	Sudan University	2011-11-14	900	3	298	2017-03-13	2227.5	2017-09-12	5	4.21	4.24	3.21	3.22	4.37	4.39	AG
148	SU8	Crossbred	Sudan University	2011-11-14	900	3	298	2017-03-13	2227.5	2017-10-09	6.5	3.92	3.95	3.32	3.32	4.33	4.32	AG
148	SU8	Crossbred	Sudan University	2011-11-14	900	3	298	2017-03-13	2227.5	2017-11-19	7	3.63	3.65	3.41	3.41	4.58	4.58	AG
148	SU8	Crossbred	Sudan University	2011-11-14	900	3	298	2017-03-13	2227.5	2017-12-13	5.5	3.66	3.72	3.25	3.26	4.25	4.53	AG
149	SU9	Crossbred	Sudan University	2009-08-30	1050	5	310	2017-08-23	3080.5	2017-09-12	7.5	4.25	4.24	3.41	3.4	4.66	4.64	GG
149	SU9	Crossbred	Sudan University	2009-08-30	1050	5	310	2017-08-23	3080.5	2017-10-09	9.5	5.52	5.53	3.3	3.29	4.43	4.42	GG
149	SU9	Crossbred	Sudan University	2009-08-30	1050	5	310	2017-08-23	3080.5	2017-11-19	10.5	5.7	5.7	3.7	3.69	4.98	4.97	GG
149	SU9	Crossbred	Sudan University	2009-08-30	1050	5	310	2017-08-23	3080.5	2017-12-13	12	3.86	3.96	3.67	3.69	5.1	5.13	GG
149	SU9	Crossbred	Sudan University	2009-08-30	1050	5	310	2017-08-23	3080.5	2018-01-29	11	4.87	4.91	3.65	3.65	4.96	4.96	GG
149	SU9	Crossbred	Sudan University	2009-08-30	1050	5	310	2017-08-23	3080.5	2018-02-20	9,5	3.54	3.79	3.91	3.07	4.69	4.89	GG
149	SU9	Crossbred	Sudan University	2009-08-30	1050	5	310	2017-08-23	3080.5	2018-03-26	8.5	3.19	3.36	3.43	3.47	4.74	4.8	GG
149	SU9	Crossbred	Sudan University	2009-08-30	1050	5	310	2017-08-23	3080.5	2018-05-01	7.5	3.12	3.14	3.24	3.24	4.19	4.19	GG
150	SU10	Crossbred	Sudan University	2014-01-11	780	1	NA	2017-05-31	NA	2017-09-12	5.5	3.17	3.14	3.32	3.3	4.59	4.56	AA
150	SU10	Crossbred	Sudan University	2014-01-11	780	1	NA	2017-05-31	NA	2017-10-09	6.5	5.55	5.6	3.42	3.41	4.6	4.59	AA
150	SU10	Crossbred	Sudan University	2014-01-11	780	1	NA	2017-05-31	NA	2017-11-19	7.5	4.71	4.7	3.73	3.71	5.09	5.06	AA
150	SU10	Crossbred	Sudan University	2014-01-11	780	1	NA	2017-05-31	NA	2017-12-13	8	3.97	3.97	3.45	3.45	4.74	4.73	AA
150	SU10	Crossbred	Sudan University	2014-01-11	780	1	NA	2017-05-31	NA	2018-01-29	6	5.74	5.76	3.82	3.8	5.16	5.13	AA
150	SU10	Crossbred	Sudan University	2014-01-11	780	1	NA	2017-05-31	NA	2018-02-20	5.5	5.47	5.43	3.72	3.69	4.98	4.93	AA
150	SU10	Crossbred	Sudan University	2014-01-11	780	1	NA	2017-05-31	NA	2018-03-26	5	3.08	3.55	3.63	4.02	4.12	4.95	AA
151	SU11	Crossbred	Sudan University	2011-02-20	990	4	311	2017-06-30	2619.5	2017-09-12	8	4.08	4.05	3.74	3.7	5.13	5.08	GG
151	SU11	Crossbred	Sudan University	2011-02-20	990	4	311	2017-06-30	2619.5	2017-10-09	10	4.92	4.02	3.96	3.95	5.52	5.5	GG
151	SU11	Crossbred	Sudan University	2011-02-20	990	4	311	2017-06-30	2619.5	2017-11-19	13,5	5.94	5.95	3.74	3.72	5.02	5	GG
151	SU11	Crossbred	Sudan University	2011-02-20	990	4	311	2017-06-30	2619.5	2017-12-13	14	4.6	4.63	3.64	3.63	4.97	4.98	GG
151	SU11	Crossbred	Sudan University	2011-02-20	990	4	311	2017-06-30	2619.5	2018-01-29	12	4.08	4.16	3.87	3.85	5.32	5.29	GG
151	SU11	Crossbred	Sudan University	2011-02-20	990	4	311	2017-06-30	2619.5	2018-02-20	10	4	4.16	3.51	3.54	4.48	4.5	GG
151	SU11	Crossbred	Sudan University	2011-02-20	990	4	311	2017-06-30	2619.5	2018-03-26	9	3.26	3.31	3.58	3.6	4.96	4.98	GG
151	SU11	Crossbred	Sudan University	2011-02-20	990	4	311	2017-06-30	2619.5	2018-05-01	8	3.6	3.64	3.74	3.74	5.16	5.17	GG
152	SU12	Crossbred	Sudan University	2011-01-06	900	5	311	2017-06-15	2946.5	2017-09-12	7	3.62	3.59	3.38	3.37	4.66	4.63	AG
152	SU12	Crossbred	Sudan University	2011-01-06	900	5	311	2017-06-15	2946.5	2017-10-09	8.5	5.24	5.25	3.52	3.43	4.76	4.62	AG
152	SU12	Crossbred	Sudan University	2011-01-06	900	5	311	2017-06-15	2946.5	2017-11-19	10	4.08	4.12	3.38	3.39	4.39	4.4	AG
152	SU12	Crossbred	Sudan University	2011-01-06	900	5	311	2017-06-15	2946.5	2017-12-13	11	3.97	3.97	3.45	3.45	4.74	4.73	AG
152	SU12	Crossbred	Sudan University	2011-01-06	900	5	311	2017-06-15	2946.5	2018-01-29	9.5	5.74	5.76	3.82	3.8	5.16	5.13	AG
152	SU12	Crossbred	Sudan University	2011-01-06	900	5	311	2017-06-15	2946.5	2018-02-20	7.5	3.54	3.01	3.9	3.3	3.55	3.55	AG
152	SU12	Crossbred	Sudan University	2011-01-06	900	5	311	2017-06-15	2946.5	2018-03-26	7	4.92	4.09	3.37	3.49	4.67	4.73	AG
152	SU12	Crossbred	Sudan University	2011-01-06	900	5	311	2017-06-15	2946.5	2018-05-01	8	3.92	3.1	3.3	3.34	4.35	4.4	AG
153	SU13	Crossbred	Sudan University	2009-11-22	960	4	308	2017-04-30	2978.5	2017-09-12	9	3.76	3.73	3.47	3.46	4.61	4.59	AG
153	SU13	Crossbred	Sudan University	2009-11-22	960	4	308	2017-04-30	2978.5	2017-10-09	12	3.18	4.15	3.93	3.83	3.8	3.78	AG
153	SU13	Crossbred	Sudan University	2009-11-22	960	4	308	2017-04-30	2978.5	2017-11-19	13	3.78	3.81	3.54	3.56	4.41	4.44	AG
153	SU13	Crossbred	Sudan University	2009-11-22	960	4	308	2017-04-30	2978.5	2017-12-13	10	3.43	3.53	3.22	3.26	4.55	4.6	AG
153	SU13	Crossbred	Sudan University	2009-11-22	960	4	308	2017-04-30	2978.5	2018-01-29	8	3.04	3.04	3.29	3.29	4.33	4.33	AG
154	SU14	Crossbred	Sudan University	2014-02-02	840	1	NA	2017-08-01	NA	2017-09-12	5	4.59	4.61	3.45	3.45	4.69	4.69	AG
154	SU14	Crossbred	Sudan University	2014-02-02	840	1	NA	2017-08-01	NA	2017-10-09	7	4.22	4.98	4.34	4.2	3.38	3.19	AG
154	SU14	Crossbred	Sudan University	2014-02-02	840	1	NA	2017-08-01	NA	2017-11-19	9	5.74	5.86	3.78	3.8	5.1	5.12	AG
154	SU14	Crossbred	Sudan University	2014-02-02	840	1	NA	2017-08-01	NA	2017-12-13	10	4.98	5	3.63	3.63	4.93	4.92	AG
154	SU14	Crossbred	Sudan University	2014-02-02	840	1	NA	2017-08-01	NA	2018-01-29	9	3.22	3.3	3.29	3.31	4.55	4.56	AG
154	SU14	Crossbred	Sudan University	2014-02-02	840	1	NA	2017-08-01	NA	2018-02-20	8	4.99	4.02	3.37	3.36	4.45	4.44	AG
154	SU14	Crossbred	Sudan University	2014-02-02	840	1	NA	2017-08-01	NA	2018-03-26	7.5	3.4	3.49	3.37	3.4	4.65	4.69	AG
154	SU14	Crossbred	Sudan University	2014-02-02	840	1	NA	2017-08-01	NA	2018-05-01	7	4.95	4.14	3.46	3.5	4.81	4.86	AG
155	SU15	Crossbred	Sudan University	2013-05-30	870	2	288	2017-09-01	1291.5	2017-09-12	3	3.48	3.35	4.14	3.79	4.28	4.97	AA
155	SU15	Crossbred	Sudan University	2013-05-30	870	2	288	2017-09-01	1291.5	2017-10-09	4	3.46	3.46	3.64	3.62	4.86	4.83	AA
155	SU15	Crossbred	Sudan University	2013-05-30	870	2	288	2017-09-01	1291.5	2017-11-19	5	3.43	3.42	3.58	3.54	4.66	4.6	AA
155	SU15	Crossbred	Sudan University	2013-05-30	870	2	288	2017-09-01	1291.5	2017-12-13	6	3.91	3.92	3.59	3.58	4.76	4.75	AA
155	SU15	Crossbred	Sudan University	2013-05-30	870	2	288	2017-09-01	1291.5	2018-01-29	5.5	3.82	3.79	3.6	3.59	4.67	4.65	AA
155	SU15	Crossbred	Sudan University	2013-05-30	870	2	288	2017-09-01	1291.5	2018-02-20	4	5.34	5.81	3.74	3.85	5.06	5.16	AA
155	SU15	Crossbred	Sudan University	2013-05-30	870	2	288	2017-09-01	1291.5	2018-03-26	3.5	3.23	3.21	3.14	3.42	3.03	3.12	AA
155	SU15	Crossbred	Sudan University	2013-05-30	870	2	288	2017-09-01	1291.5	2018-05-01	3	4.87	4.94	3.88	3.91	5.3	5.33	AA
156	SU16	Crossbred	Sudan University	2011-08-01	810	3	300	2017-07-30	1650	2017-09-12	4	3.04	3.02	3.8	3.78	5.29	5.25	AA
156	SU16	Crossbred	Sudan University	2011-08-01	810	3	300	2017-07-30	1650	2017-10-09	5.5	3.9	3.89	3.82	3.8	5.26	5.23	AA
156	SU16	Crossbred	Sudan University	2011-08-01	810	3	300	2017-07-30	1650	2017-11-19	6,5	5.11	5.12	3.48	3.45	4.65	4.66	AA
156	SU16	Crossbred	Sudan University	2011-08-01	810	3	300	2017-07-30	1650	2017-12-13	5	4.66	4.6	3.63	3.62	4.95	4.94	AA
156	SU16	Crossbred	Sudan University	2011-08-01	810	3	300	2017-07-30	1650	2018-01-29	4	4.97	4.97	3.69	3.7	4.96	4.97	AA
157	SU17	Crossbred	Sudan University	2009-01-24	1080	6	302	2017-09-01	2082.5	2017-09-12	5.5	4.94	4.05	3.5	3.5	4.86	4.86	AA
157	SU17	Crossbred	Sudan University	2009-01-24	1080	6	302	2017-09-01	2082.5	2017-10-09	7	3.18	3.26	3.21	3.23	4.15	4.18	AA
157	SU17	Crossbred	Sudan University	2009-01-24	1080	6	302	2017-09-01	2082.5	2017-11-19	7.5	3.26	3.23	3.75	3.69	4.03	3.94	AA
157	SU17	Crossbred	Sudan University	2009-01-24	1080	6	302	2017-09-01	2082.5	2017-12-13	7	4.4	4.46	3	2.96	3.98	3.93	AA
157	SU17	Crossbred	Sudan University	2009-01-24	1080	6	302	2017-09-01	2082.5	2018-01-29	6	3.38	3.41	3.68	3.69	4.87	4.88	AA
157	SU17	Crossbred	Sudan University	2009-01-24	1080	6	302	2017-09-01	2082.5	2018-02-20	4.5	4.87	4.66	3.15	3.95	3.06	7.8	AA
157	SU17	Crossbred	Sudan University	2009-01-24	1080	6	302	2017-09-01	2082.5	2018-03-26	3.5	3.96	2.91	3.82	3.41	3.51	3	AA
157	SU17	Crossbred	Sudan University	2009-01-24	1080	6	302	2017-09-01	2082.5	2018-05-01	3	5.57	5.67	3.43	3.46	4.61	4.65	AA
158	SU18	Crossbred	Sudan University	2012-12-27	900	2	299	2017-09-02	2154	2017-09-12	3	5.3	5.34	3.11	3.12	4.17	4.18	AA
158	SU18	Crossbred	Sudan University	2012-12-27	900	2	299	2017-09-02	2154	2017-10-09	4	5.46	5.49	3.64	3.62	4.86	4.83	AA
158	SU18	Crossbred	Sudan University	2012-12-27	900	2	299	2017-09-02	2154	2017-11-19	6	5.83	5.88	3.24	3.25	4.32	4.35	AA
158	SU18	Crossbred	Sudan University	2012-12-27	900	2	299	2017-09-02	2154	2017-12-13	7.5	5.59	5.71	3.43	3.47	4.61	4.67	AA
158	SU18	Crossbred	Sudan University	2012-12-27	900	2	299	2017-09-02	2154	2018-01-29	6	4.59	4.55	3.28	3.25	4.33	4.3	AA
158	SU18	Crossbred	Sudan University	2012-12-27	900	2	299	2017-09-02	2154	2018-02-20	5	3.37	3.43	3.53	3.49	4.89	4.81	AA
158	SU18	Crossbred	Sudan University	2012-12-27	900	2	299	2017-09-02	2154	2018-03-26	4	4.84	4.81	3.19	4.26	3.19	4.29	AA
158	SU18	Crossbred	Sudan University	2012-12-27	900	2	299	2017-09-02	2154	2018-05-01	3	4.86	4.89	3.29	3.31	4.28	4.31	AA
159	SU19	Crossbred	Sudan University	2009-11-30	960	4	303	2017-11-13	2420	2017-12-13	6	3.43	3.7	3.39	3.44	4.68	4.74	AG
159	SU19	Crossbred	Sudan University	2009-11-30	960	4	303	2017-11-13	2420	2018-01-29	7	3.79	3.84	3.94	3.96	3.73	3.76	AG
159	SU19	Crossbred	Sudan University	2009-11-30	960	4	303	2017-11-13	2420	2018-02-20	9	3.45	3.48	3.55	3.54	4.9	4.89	AG
159	SU19	Crossbred	Sudan University	2009-11-30	960	4	303	2017-11-13	2420	2018-03-26	6	4.74	4.78	3.88	3.88	3.99	3.99	AG
160	SU20	Crossbred	Sudan University	2010-01-15	1140	5	310	2017-11-15	2467.5	2017-12-13	8	3.53	3.53	3.02	2.97	4.15	4.07	GG
160	SU20	Crossbred	Sudan University	2010-01-15	1140	5	310	2017-11-15	2467.5	2018-01-29	9	4.43	4.47	3.6	3.62	5.04	5.06	GG
160	SU20	Crossbred	Sudan University	2010-01-15	1140	5	310	2017-11-15	2467.5	2018-02-20	10	4.63	4.68	3.32	3.29	4.62	4.57	GG
160	SU20	Crossbred	Sudan University	2010-01-15	1140	5	310	2017-11-15	2467.5	2018-03-26	8	5.16	5.43	3.42	3.48	4.62	4.69	GG
161	KHU1	Crossbred	Khartoum University	2003-05-28	1129	8	300	2017-05-19	3900	2017-08-15	8	3.24	3.26	3.99	3.96	3.83	3.8	AG
161	KHU1	Crossbred	Khartoum University	2003-05-28	1129	8	300	2017-05-19	3900	2017-09-23	11	3.51	3.54	3.36	3.32	4.34	4.29	AG
161	KHU1	Crossbred	Khartoum University	2003-05-28	1129	8	300	2017-05-19	3900	2017-10-23	13	3.53	3.55	3.69	3.66	5.1	5.06	AG
161	KHU1	Crossbred	Khartoum University	2003-05-28	1129	8	300	2017-05-19	3900	2017-11-26	10.5	3.16	3.24	3.77	3.75	5.29	5.26	AG
161	KHU1	Crossbred	Khartoum University	2003-05-28	1129	8	300	2017-05-19	3900	2017-12-26	10	3.45	3.47	3.72	3.64	4.98	4.86	AG
161	KHU1	Crossbred	Khartoum University	2003-05-28	1129	8	300	2017-05-19	3900	2018-01-25	9	3.54	3.55	3.29	3.3	4.53	4.54	AG
161	KHU1	Crossbred	Khartoum University	2003-05-28	1129	8	300	2017-05-19	3900	2018-02-26	8	3.02	3.01	3.76	3.75	5.34	5.33	AG
161	KHU1	Crossbred	Khartoum University	2003-05-28	1129	8	300	2017-05-19	3900	2018-03-26	8	3.75	3.77	3.87	3.85	5.4	5.37	AG
162	KHU2	Crossbred	Khartoum University	2008-07-30	1080	5	310	2017-07-20	4320	2017-08-15	14	3.26	3.2	3.11	3.24	4.12	4.3	AG
162	KHU2	Crossbred	Khartoum University	2008-07-30	1080	5	310	2017-07-20	4320	2017-09-23	16	3.1	3.9	3.72	3.71	5.28	5.27	AG
162	KHU2	Crossbred	Khartoum University	2008-07-30	1080	5	310	2017-07-20	4320	2017-10-23	13	3.91	3.95	3.7	3.68	5.1	5.06	AG
162	KHU2	Crossbred	Khartoum University	2008-07-30	1080	5	310	2017-07-20	4320	2017-11-26	11	3.76	3.71	3.92	3.89	5.41	5.38	AG
162	KHU2	Crossbred	Khartoum University	2008-07-30	1080	5	310	2017-07-20	4320	2017-12-26	10	3.91	3.9	3.85	3.84	5.08	5.07	AG
162	KHU2	Crossbred	Khartoum University	2008-07-30	1080	5	310	2017-07-20	4320	2018-01-25	9	3.36	3.4	3.93	3.93	5.45	5.45	AG
162	KHU2	Crossbred	Khartoum University	2008-07-30	1080	5	310	2017-07-20	4320	2018-02-26	8	3.29	3.37	3.97	3.99	5.63	5.64	AG
162	KHU2	Crossbred	Khartoum University	2008-07-30	1080	5	310	2017-07-20	4320	2018-03-26	7	4.91	4.98	3.97	4	5.54	5.57	AG
163	KHU3	Crossbred	Khartoum University	2011-08-04	1283	4	315	2017-07-06	3780	2017-08-15	12	5.34	5.36	3.17	3.15	4.25	4.22	AG
163	KHU3	Crossbred	Khartoum University	2011-08-04	1283	4	315	2017-07-06	3780	2017-09-23	14	3.04	3.1	3.22	3.24	4.52	4.54	AG
163	KHU3	Crossbred	Khartoum University	2011-08-04	1283	4	315	2017-07-06	3780	2017-10-23	11	3.7	3.7	3.54	3.49	4.93	4.86	AG
163	KHU3	Crossbred	Khartoum University	2011-08-04	1283	4	315	2017-07-06	3780	2017-11-26	10.5	3.76	3.71	3.62	3.62	5.07	5.07	AG
163	KHU3	Crossbred	Khartoum University	2011-08-04	1283	4	315	2017-07-06	3780	2017-12-26	9	3.17	3.73	3.76	3.66	5.24	5.1	AG
163	KHU3	Crossbred	Khartoum University	2011-08-04	1283	4	315	2017-07-06	3780	2018-01-25	8.5	3.69	3.76	3.53	3.56	4.92	4.95	AG
163	KHU3	Crossbred	Khartoum University	2011-08-04	1283	4	315	2017-07-06	3780	2018-02-26	8	3.09	3.16	3.73	3.74	5.29	5.3	AG
163	KHU3	Crossbred	Khartoum University	2011-08-04	1283	4	315	2017-07-06	3780	2018-03-26	7	3.55	3.63	3.66	3.68	5.06	5.07	AG
164	KHU4	Crossbred	Khartoum University	2007-07-19	1148	5	298	2017-06-30	2682	2017-08-15	6	3.34	3.3	3.16	3.1	4.12	4.04	AG
164	KHU4	Crossbred	Khartoum University	2007-07-19	1148	5	298	2017-06-30	2682	2017-09-23	10	3.87	3.88	3.35	3.36	4.71	4.72	AG
164	KHU4	Crossbred	Khartoum University	2007-07-19	1148	5	298	2017-06-30	2682	2017-10-23	12	3.58	3.5	3.84	3.68	5.08	4.85	AG
164	KHU4	Crossbred	Khartoum University	2007-07-19	1148	5	298	2017-06-30	2682	2017-11-26	10	4.28	4.27	3.66	3.66	5.02	5.01	AG
164	KHU4	Crossbred	Khartoum University	2007-07-19	1148	5	298	2017-06-30	2682	2017-12-26	8.5	3.52	3.51	3.7	3.69	4.88	4.87	AG
164	KHU4	Crossbred	Khartoum University	2007-07-19	1148	5	298	2017-06-30	2682	2018-01-25	8	3.55	3.52	3.78	3.76	5.34	4.31	AG
164	KHU4	Crossbred	Khartoum University	2007-07-19	1148	5	298	2017-06-30	2682	2018-02-26	6	3.84	3.83	2.8	2.8	3.94	3.93	AG
164	KHU4	Crossbred	Khartoum University	2007-07-19	1148	5	298	2017-06-30	2682	2018-03-26	5	4.2	4.34	3.42	3.44	4.68	4.7	AG
165	KHU5	Crossbred	Khartoum University	2010-12-31	900	4	300	2017-07-23	3000	2017-08-15	8	4.3	4.31	3.14	3.14	4.15	4.15	AG
165	KHU5	Crossbred	Khartoum University	2010-12-31	900	4	300	2017-07-23	3000	2017-09-23	10	4.78	4.8	3.52	3.53	4.96	4.96	AG
165	KHU5	Crossbred	Khartoum University	2010-12-31	900	4	300	2017-07-23	3000	2017-10-23	12	3.05	3.06	3.71	3.71	5.16	5.15	AG
165	KHU5	Crossbred	Khartoum University	2010-12-31	900	4	300	2017-07-23	3000	2017-11-26	10	3.6	3.7	3.84	3.86	5.31	5.33	AG
165	KHU5	Crossbred	Khartoum University	2010-12-31	900	4	300	2017-07-23	3000	2017-12-26	8	4.28	4.24	3.83	3.79	5.25	5.2	AG
165	KHU5	Crossbred	Khartoum University	2010-12-31	900	4	300	2017-07-23	3000	2018-01-25	7.5	3.65	3.67	3.61	3.61	4.98	4.98	AG
165	KHU5	Crossbred	Khartoum University	2010-12-31	900	4	300	2017-07-23	3000	2018-03-26	7	3.85	3.85	3.81	3.81	3.08	3.08	AG
166	KHU6	Crossbred	Khartoum University	2013-05-14	780	2	305	2017-06-30	3660	2017-08-15	10	3.57	3.58	3.36	3.33	4.4	4.35	GG
166	KHU6	Crossbred	Khartoum University	2013-05-14	780	2	305	2017-06-30	3660	2017-09-23	13	3.2	3.23	3.64	3.64	5.05	5.05	GG
166	KHU6	Crossbred	Khartoum University	2013-05-14	780	2	305	2017-06-30	3660	2017-10-23	11.5	3.66	3.75	3.57	3.62	4.92	4.98	GG
166	KHU6	Crossbred	Khartoum University	2013-05-14	780	2	305	2017-06-30	3660	2017-11-26	11	4.61	4.54	3.99	3.92	5.46	5.38	GG
166	KHU6	Crossbred	Khartoum University	2013-05-14	780	2	305	2017-06-30	3660	2017-12-26	9	4.43	4.44	3.78	3.77	5.18	5.16	GG
166	KHU6	Crossbred	Khartoum University	2013-05-14	780	2	305	2017-06-30	3660	2018-01-25	10.5	3.59	3.58	3.75	3.74	5.18	5.17	GG
166	KHU6	Crossbred	Khartoum University	2013-05-14	780	2	305	2017-06-30	3660	2018-02-26	8	4.92	4.99	3.6	3.62	5.12	5.14	GG
166	KHU6	Crossbred	Khartoum University	2013-05-14	780	2	305	2017-06-30	3660	2018-03-26	6	3.77	4.81	3.58	3.58	4.7	4.7	GG
167	KHU7	Crossbred	Khartoum University	2007-08-30	793	6	300	2017-08-03	3900	2017-08-15	8	4.89	4.92	3.82	3.85	3.75	3.78	AG
167	KHU7	Crossbred	Khartoum University	2007-08-30	793	6	300	2017-08-03	3900	2017-09-23	10	4.78	4.79	4.22	4.22	3.9	3.89	AG
168	KHU8	Crossbred	Khartoum University	2010-02-18	1080	4	330	2017-06-05	3960	2017-08-15	14	3.17	3.15	3.13	3.13	4.16	4.15	AG
168	KHU8	Crossbred	Khartoum University	2010-02-18	1080	4	330	2017-06-05	3960	2017-09-23	12	3.51	3.51	3.76	3.76	5.25	5.25	AG
168	KHU8	Crossbred	Khartoum University	2010-02-18	1080	4	330	2017-06-05	3960	2017-10-23	11	4.46	4.47	4.03	4.02	5.53	5.52	AG
168	KHU8	Crossbred	Khartoum University	2010-02-18	1080	4	330	2017-06-05	3960	2017-11-26	10.5	5.03	5.05	3.44	3.45	4.66	4.67	AG
168	KHU8	Crossbred	Khartoum University	2010-02-18	1080	4	330	2017-06-05	3960	2018-01-25	9	4.97	4.97	3.2	3.18	4.27	4.23	AG
168	KHU8	Crossbred	Khartoum University	2010-02-18	1080	4	330	2017-06-05	3960	2018-02-26	8	3.1	3.24	3.36	3.39	4.77	4.8	AG
168	KHU8	Crossbred	Khartoum University	2010-02-18	1080	4	330	2017-06-05	3960	2018-03-26	6	3.98	4.01	3.57	3.58	4.9	4.92	AG
169	KHU9	Crossbred	Khartoum University	2009-12-31	930	5	305	2017-01-22	3965	2017-08-15	7	5.31	5.19	3.05	3.03	4.08	4.07	AG
169	KHU9	Crossbred	Khartoum University	2009-12-31	930	5	305	2017-01-22	3965	2017-09-23	6	5.79	5.24	3.69	3.83	4.97	5.15	AG
170	KHU10	Crossbred	Khartoum University	2007-08-19	1214	6	300	2017-06-21	3000	2017-08-15	12	3.48	3.47	3.27	3.28	4.57	4.58	AG
170	KHU10	Crossbred	Khartoum University	2007-08-19	1214	6	300	2017-06-21	3000	2017-09-23	10.5	3.14	3.16	3.45	3.45	4.89	4.9	AG
170	KHU10	Crossbred	Khartoum University	2007-08-19	1214	6	300	2017-06-21	3000	2017-10-23	9	3.67	3.69	3.4	3.42	4.5	4.53	AG
170	KHU10	Crossbred	Khartoum University	2007-08-19	1214	6	300	2017-06-21	3000	2017-11-26	8.5	3.09	3.14	3.64	3.64	5.05	5.05	AG
170	KHU10	Crossbred	Khartoum University	2007-08-19	1214	6	300	2017-06-21	3000	2017-12-26	8	4.69	4.69	3.62	3.6	4.93	4.9	AG
170	KHU10	Crossbred	Khartoum University	2007-08-19	1214	6	300	2017-06-21	3000	2018-01-25	7	3.79	3.75	3.84	3.82	5.3	5.27	AG
170	KHU10	Crossbred	Khartoum University	2007-08-19	1214	6	300	2017-06-21	3000	2018-02-26	6.5	3.76	3.9	3.31	3.36	4.71	4.71	AG
170	KHU10	Crossbred	Khartoum University	2007-08-19	1214	6	300	2017-06-21	3000	2018-03-26	6	3.05	3.07	3.51	3.51	4.87	4.87	AG
171	KHU11	Crossbred	Khartoum University	2012-07-30	1182	3	310	2017-07-18	3720	2017-08-15	10	3.32	3.27	3.36	3.34	4.64	4.61	GG
171	KHU11	Crossbred	Khartoum University	2012-07-30	1182	3	310	2017-07-18	3720	2017-09-23	12	3.92	3.94	3.59	3.57	5.05	5.02	GG
171	KHU11	Crossbred	Khartoum University	2012-07-30	1182	3	310	2017-07-18	3720	2017-10-23	12.5	3.65	3.64	3.66	3.64	5.04	5.02	GG
171	KHU11	Crossbred	Khartoum University	2012-07-30	1182	3	310	2017-07-18	3720	2017-11-26	10	3.56	3.56	3.65	3.64	5.1	5.09	GG
171	KHU11	Crossbred	Khartoum University	2012-07-30	1182	3	310	2017-07-18	3720	2017-12-26	8.5	4.62	4.62	3.77	3.75	5.16	5.12	GG
171	KHU11	Crossbred	Khartoum University	2012-07-30	1182	3	310	2017-07-18	3720	2018-01-25	7.5	4.94	4.93	3.8	3.78	5.18	5.15	GG
171	KHU11	Crossbred	Khartoum University	2012-07-30	1182	3	310	2017-07-18	3720	2018-02-26	7	4.32	4.31	3.64	3.63	4.99	4.99	GG
171	KHU11	Crossbred	Khartoum University	2012-07-30	1182	3	310	2017-07-18	3720	2018-03-26	6	4.36	4.39	3.86	3.85	5.29	5.28	GG
172	KHU12	Crossbred	Khartoum University	2015-01-13	770	2	307	2017-06-15	3377	2017-08-15	13	4.2	4.86	3.74	3.92	5.33	5.54	AG
172	KHU12	Crossbred	Khartoum University	2015-01-13	770	2	307	2017-06-15	3377	2017-09-23	11.5	3.98	3.99	3.74	3.73	5.25	5.24	AG
172	KHU12	Crossbred	Khartoum University	2015-01-13	770	2	307	2017-06-15	3377	2017-10-23	11	3.98	3.78	3.69	3.61	4.96	4.98	AG
172	KHU12	Crossbred	Khartoum University	2015-01-13	770	2	307	2017-06-15	3377	2017-11-26	10.5	3.61	3.52	3.81	3.78	5.27	5.22	AG
172	KHU12	Crossbred	Khartoum University	2015-01-13	770	2	307	2017-06-15	3377	2017-12-26	10	3.1	3.08	3.79	3.76	5.03	4.99	AG
172	KHU12	Crossbred	Khartoum University	2015-01-13	770	2	307	2017-06-15	3377	2018-01-25	9	3.76	3.75	3.84	3.82	5.3	5.27	AG
172	KHU12	Crossbred	Khartoum University	2015-01-13	770	2	307	2017-06-15	3377	2018-02-26	8.5	3.95	3.93	3.53	3.51	4.84	4.82	AG
172	KHU12	Crossbred	Khartoum University	2015-01-13	770	2	307	2017-06-15	3377	2018-03-26	7	3.38	3.38	3.64	3.67	4.67	5.08	AG
173	KHU13	Crossbred	Khartoum University	2012-12-31	800	2	299	2017-05-30	3588	2017-08-15	14	4.54	4.5	3.06	3.06	4.15	4.15	GG
173	KHU13	Crossbred	Khartoum University	2012-12-31	800	2	299	2017-05-30	3588	2017-09-23	13	3.77	3.79	3.63	3.63	4.16	4.17	GG
173	KHU13	Crossbred	Khartoum University	2012-12-31	800	2	299	2017-05-30	3588	2017-10-23	10	3.55	3.57	3.41	3.41	4.5	4.5	GG
173	KHU13	Crossbred	Khartoum University	2012-12-31	800	2	299	2017-05-30	3588	2017-11-26	9.5	5.59	5.61	3.56	3.57	4.79	4.8	GG
173	KHU13	Crossbred	Khartoum University	2012-12-31	800	2	299	2017-05-30	3588	2017-12-26	9	5.23	5.2	3.6	3.56	4.87	4.82	GG
173	KHU13	Crossbred	Khartoum University	2012-12-31	800	2	299	2017-05-30	3588	2018-01-25	7	4.81	4.82	3.6	3.58	5.01	4.99	GG
174	KHU14	Crossbred	Khartoum University	2007-07-06	1235	7	300	2017-03-06	3000	2017-08-15	8	4.84	4.09	3.25	2.99	4.51	4.19	AG
174	KHU14	Crossbred	Khartoum University	2007-07-06	1235	7	300	2017-03-06	3000	2017-09-23	7	4.98	4.93	3.84	3.82	4.44	4.77	AG
174	KHU14	Crossbred	Khartoum University	2007-07-06	1235	7	300	2017-03-06	3000	2017-10-23	6	4.48	4.48	3.82	3.81	5.23	5.21	AG
175	KHU15	Crossbred	Khartoum University	2013-06-14	1093	2	320	2017-07-16	3528	2017-08-15	12	4.64	4.62	3.87	3.87	3.87	3.87	GG
175	KHU15	Crossbred	Khartoum University	2013-06-14	1093	2	320	2017-07-16	3528	2017-09-23	14	3.96	3.96	3.31	3.3	4.58	4.57	GG
175	KHU15	Crossbred	Khartoum University	2013-06-14	1093	2	320	2017-07-16	3528	2017-10-23	10	3.63	3.64	3.7	3.7	5.11	5.1	GG
175	KHU15	Crossbred	Khartoum University	2013-06-14	1093	2	320	2017-07-16	3528	2017-11-26	9.5	4.35	4.32	3.46	3.44	4.74	4.7	GG
175	KHU15	Crossbred	Khartoum University	2013-06-14	1093	2	320	2017-07-16	3528	2017-12-26	9	5.34	5.31	3.91	3.89	5.31	5.29	GG
175	KHU15	Crossbred	Khartoum University	2013-06-14	1093	2	320	2017-07-16	3528	2018-01-25	9	4.86	4.84	3.92	3.91	5.35	5.33	GG
175	KHU15	Crossbred	Khartoum University	2013-06-14	1093	2	320	2017-07-16	3528	2018-03-26	8	4.47	4.51	3.63	3.63	5.07	5.07	GG
176	KHU16	Crossbred	Khartoum University	2012-06-12	920	2	330	2017-05-22	2970	2017-08-15	10	3.01	3.23	3.94	4.04	4.86	4.01	AG
176	KHU16	Crossbred	Khartoum University	2012-06-12	920	2	330	2017-05-22	2970	2017-09-23	9	3.25	3.22	3.46	3.44	4.79	4.76	AG
176	KHU16	Crossbred	Khartoum University	2012-06-12	920	2	330	2017-05-22	2970	2017-10-23	8.5	3.74	3.78	3.45	3.46	4.74	4.76	AG
176	KHU16	Crossbred	Khartoum University	2012-06-12	920	2	330	2017-05-22	2970	2017-11-26	7.5	4.68	4.69	3.53	3.52	4.93	4.91	AG
176	KHU16	Crossbred	Khartoum University	2012-06-12	920	2	330	2017-05-22	2970	2017-12-26	7.5	4.91	4.94	3.67	3.66	5.11	5.09	AG
176	KHU16	Crossbred	Khartoum University	2012-06-12	920	2	330	2017-05-22	2970	2018-01-25	7	4.9	4.32	3.66	3.65	5.21	5.17	AG
176	KHU16	Crossbred	Khartoum University	2012-06-12	920	2	330	2017-05-22	2970	2018-02-26	6	4.12	4.43	3.51	3.57	4.86	4.93	AG
177	KHU17	Crossbred	Khartoum University	2012-02-05	1195	2	295	2017-03-15	3245	2017-08-15	8	4.62	4.74	3.47	3.5	4.84	4.87	AA
177	KHU17	Crossbred	Khartoum University	2012-02-05	1195	2	295	2017-03-15	3245	2017-09-23	8	3.1	3.05	3.82	3.78	5.42	5.37	AA
177	KHU17	Crossbred	Khartoum University	2012-02-05	1195	2	295	2017-03-15	3245	2017-10-23	7.5	3.84	3.84	3.7	3.7	5.09	5.09	AA
177	KHU17	Crossbred	Khartoum University	2012-02-05	1195	2	295	2017-03-15	3245	2017-11-26	7	3.23	3.17	3.8	3.74	4.99	4.9	AA
178	KHU18	Crossbred	Khartoum University	2009-09-18	925	5	319	2017-08-02	2871	2017-08-15	9	3.57	3.72	3.36	3.39	4.45	4.49	AG
178	KHU18	Crossbred	Khartoum University	2009-09-18	925	5	319	2017-08-02	2871	2017-09-23	13	3.43	3.43	3.62	3.61	5.06	5.05	AG
178	KHU18	Crossbred	Khartoum University	2009-09-18	925	5	319	2017-08-02	2871	2017-10-23	11	3.63	3.6	3.91	3.89	5.41	5.38	AG
178	KHU18	Crossbred	Khartoum University	2009-09-18	925	5	319	2017-08-02	2871	2017-11-26	10.5	5.02	5.03	4.02	3.98	5.48	5.43	AG
178	KHU18	Crossbred	Khartoum University	2009-09-18	925	5	319	2017-08-02	2871	2017-12-26	9	5.85	5.86	3.73	3.72	5.02	5.01	AG
178	KHU18	Crossbred	Khartoum University	2009-09-18	925	5	319	2017-08-02	2871	2018-01-25	8	4.87	4.88	3.85	3.84	5.25	5.24	AG
178	KHU18	Crossbred	Khartoum University	2009-09-18	925	5	319	2017-08-02	2871	2018-03-26	7	3.56	3.53	3.82	3.81	5.39	5.38	AG
179	KHU19	Crossbred	Khartoum University	2011-11-11	900	3	289	2017-05-05	3757	2017-08-15	11	5.08	4.98	3.65	3.68	4.95	5.01	GG
179	KHU19	Crossbred	Khartoum University	2011-11-11	900	3	289	2017-05-05	3757	2017-09-23	9.5	3.27	3.46	4.04	4.08	5.6	5.6	GG
179	KHU19	Crossbred	Khartoum University	2011-11-11	900	3	289	2017-05-05	3757	2017-10-23	9	5.38	5.36	4.06	4.05	5.52	5.5	GG
179	KHU19	Crossbred	Khartoum University	2011-11-11	900	3	289	2017-05-05	3757	2018-01-25	8.5	3.86	3.84	3.81	3.81	5.37	5.37	GG
179	KHU19	Crossbred	Khartoum University	2011-11-11	900	3	289	2017-05-05	3757	2018-02-26	8	3.01	3.13	3.57	3.59	5.02	5.03	GG
180	KHU20	Crossbred	Khartoum University	2008-02-20	850	8	305	2017-06-30	3050	2017-08-15	11	3.04	3.14	3.57	3.58	4.96	4.97	GG
180	KHU20	Crossbred	Khartoum University	2008-02-20	850	8	305	2017-06-30	3050	2017-09-23	10.5	3.64	3.57	3.56	3.54	4.91	4.89	GG
180	KHU20	Crossbred	Khartoum University	2008-02-20	850	8	305	2017-06-30	3050	2017-10-23	9.5	3	3.04	3.69	3.67	5.13	5.1	GG
180	KHU20	Crossbred	Khartoum University	2008-02-20	850	8	305	2017-06-30	3050	2017-11-26	9	3.35	3.37	3.79	3.79	5.26	5.25	GG
180	KHU20	Crossbred	Khartoum University	2008-02-20	850	8	305	2017-06-30	3050	2017-12-26	8.5	3.4	3.39	3.71	3.65	4.85	4.77	GG
180	KHU20	Crossbred	Khartoum University	2008-02-20	850	8	305	2017-06-30	3050	2018-01-25	8	3.78	3.83	3.93	3.96	5.55	5.57	GG
180	KHU20	Crossbred	Khartoum University	2008-02-20	850	8	305	2017-06-30	3050	2018-02-26	7	3.94	3.04	3.84	3.82	5.4	5.42	GG
180	KHU20	Crossbred	Khartoum University	2008-02-20	850	8	305	2017-06-30	3050	2018-03-26	6	3.75	3.75	3.95	3.95	5.52	5.51	GG
181	KHU21	Crossbred	Khartoum University	2010-06-19	826	4	300	2017-05-07	2400	2017-08-15	9	3.07	3.13	3.36	3.36	4.43	4.43	AA
181	KHU21	Crossbred	Khartoum University	2010-06-19	826	4	300	2017-05-07	2400	2017-09-23	8.5	3.16	3.18	3.5	3.5	4.73	4.74	AA
181	KHU21	Crossbred	Khartoum University	2010-06-19	826	4	300	2017-05-07	2400	2018-01-25	8	3.53	3.55	3.28	3.28	3.99	4	AA
181	KHU21	Crossbred	Khartoum University	2010-06-19	826	4	300	2017-05-07	2400	2018-02-26	7	3.26	3.29	3.6	3.61	5.1	5.11	AA
181	KHU21	Crossbred	Khartoum University	2010-06-19	826	4	300	2017-05-07	2400	2018-03-26	6	2.31	2.33	3.59	3.6	5.03	5.04	AA
182	KHU22	Crossbred	Khartoum University	2013-06-09	1080	1	NA	2017-06-09	NA	2017-08-15	11	3.14	3.08	3.71	3.62	4.98	4.86	AG
182	KHU22	Crossbred	Khartoum University	2013-06-09	1080	1	NA	2017-06-09	NA	2017-09-23	9	3.32	3.24	3.64	3.65	5.11	5.12	AG
182	KHU22	Crossbred	Khartoum University	2013-06-09	1080	1	NA	2017-06-09	NA	2017-10-23	8.5	3.96	4.03	3.82	3.82	5.26	5.26	AG
182	KHU22	Crossbred	Khartoum University	2013-06-09	1080	1	NA	2017-06-09	NA	2017-11-26	7.5	4.68	4.72	3.81	3.82	5.2	5.22	AG
182	KHU22	Crossbred	Khartoum University	2013-06-09	1080	1	NA	2017-06-09	NA	2017-12-26	7	3.52	3.52	3.77	3.77	5.27	5.27	AG
182	KHU22	Crossbred	Khartoum University	2013-06-09	1080	1	NA	2017-06-09	NA	2018-01-25	6	3.1	3.14	3.81	3.82	5.3	5.31	AG
183	KHU23	Crossbred	Khartoum University	2010-05-11	1260	4	305	2017-01-31	3355	2017-08-15	7	3.25	3.11	3.79	3.67	5.09	4.93	AA
183	KHU23	Crossbred	Khartoum University	2010-05-11	1260	4	305	2017-01-31	3355	2017-09-23	6	3.36	3.43	3.59	3.61	5.02	5.05	AA
183	KHU23	Crossbred	Khartoum University	2010-05-11	1260	4	305	2017-01-31	3355	2017-10-23	5	5.75	5.82	3.87	3.81	5.22	5.14	AA
184	KHU24	Crossbred	Khartoum University	2009-01-01	900	6	296	2017-06-08	3552	2017-08-15	9	5.28	5.41	3.28	3.32	4.42	4.46	AG
184	KHU24	Crossbred	Khartoum University	2009-01-01	900	6	296	2017-06-08	3552	2017-09-23	8	3.03	3.08	3.64	3.65	5.05	5.07	AG
184	KHU24	Crossbred	Khartoum University	2009-01-01	900	6	296	2017-06-08	3552	2017-10-23	7.5	3.51	3.55	3.68	3.67	5.09	5.06	AG
184	KHU24	Crossbred	Khartoum University	2009-01-01	900	6	296	2017-06-08	3552	2017-11-26	6	5.91	5.94	4.02	3.99	5.43	5.38	AG
184	KHU24	Crossbred	Khartoum University	2009-01-01	900	6	296	2017-06-08	3552	2018-03-26	5	4.38	4.39	3.7	3.7	5.07	5.06	AG
185	KHU25	Crossbred	Khartoum University	2010-03-30	850	5	310	2017-07-12	3100	2017-08-15	9.5	4.16	4.26	3.31	3.35	4.53	3.58	AG
185	KHU25	Crossbred	Khartoum University	2010-03-30	850	5	310	2017-07-12	3100	2017-09-23	9	3.61	3.59	3.77	3.75	5.26	5.24	AG
185	KHU25	Crossbred	Khartoum University	2010-03-30	850	5	310	2017-07-12	3100	2017-10-23	8.5	3.98	4.01	3.9	3.89	5.38	5.36	AG
185	KHU25	Crossbred	Khartoum University	2010-03-30	850	5	310	2017-07-12	3100	2017-11-26	8	3.61	3.64	3.94	3.93	5.44	5.43	AG
185	KHU25	Crossbred	Khartoum University	2010-03-30	850	5	310	2017-07-12	3100	2017-12-26	7	4.77	4.86	4.12	4.15	5.64	5.67	AG
186	KHU26	Crossbred	Khartoum University	2008-04-13	1104	5	305	2017-06-19	2745	2017-08-15	13	3.63	3.67	3.52	3.55	4.91	4.95	GG
186	KHU26	Crossbred	Khartoum University	2008-04-13	1104	5	305	2017-06-19	2745	2017-09-23	11.5	3.09	3.11	3.66	3.66	5.19	5.19	GG
186	KHU26	Crossbred	Khartoum University	2008-04-13	1104	5	305	2017-06-19	2745	2017-10-23	10.5	5.11	5.26	3.61	3.67	4.89	4.97	GG
186	KHU26	Crossbred	Khartoum University	2008-04-13	1104	5	305	2017-06-19	2745	2017-11-26	10	3.69	3.69	3.78	3.77	5.33	5.32	GG
186	KHU26	Crossbred	Khartoum University	2008-04-13	1104	5	305	2017-06-19	2745	2017-12-26	9.5	4.82	4.87	3.73	3.73	5.08	5.07	GG
186	KHU26	Crossbred	Khartoum University	2008-04-13	1104	5	305	2017-06-19	2745	2018-01-25	9	4.06	4.09	3.76	3.78	5.16	5.19	GG
186	KHU26	Crossbred	Khartoum University	2008-04-13	1104	5	305	2017-06-19	2745	2018-02-26	8	3.21	3.25	3.7	3.71	5.24	5.26	GG
186	KHU26	Crossbred	Khartoum University	2008-04-13	1104	5	305	2017-06-19	2745	2018-03-26	7	3.33	3.8	3.74	3.76	5.27	5.3	GG
187	KHU27	Crossbred	Khartoum University	2012-05-12	980	2	300	2017-04-01	3900	2017-08-15	14	4.33	4.32	3.12	3.11	4.24	4.22	GG
187	KHU27	Crossbred	Khartoum University	2012-05-12	980	2	300	2017-04-01	3900	2017-09-23	13	4.43	4.52	3.64	3.67	5.09	5.13	GG
187	KHU27	Crossbred	Khartoum University	2012-05-12	980	2	300	2017-04-01	3900	2017-10-23	10	3.93	3.96	3.73	3.72	5.13	5.11	GG
187	KHU27	Crossbred	Khartoum University	2012-05-12	980	2	300	2017-04-01	3900	2017-11-26	9.5	5.55	5.55	3.96	3.96	5.37	5.37	GG
187	KHU27	Crossbred	Khartoum University	2012-05-12	980	2	300	2017-04-01	3900	2017-12-26	9	3.52	3.55	3.77	3.76	5.22	5.2	GG
187	KHU27	Crossbred	Khartoum University	2012-05-12	980	2	300	2017-04-01	3900	2018-01-25	8	3.44	3.46	3.5	3.5	4.94	4.94	GG
188	KHU28	Crossbred	Khartoum University	2003-01-10	1190	7	315	2017-04-27	2520	2017-08-15	9	5.64	5.75	3.14	3.15	4.2	4.2	AG
188	KHU28	Crossbred	Khartoum University	2003-01-10	1190	7	315	2017-04-27	2520	2017-09-23	8	3.59	3.62	3.68	3.7	5.19	5.22	AG
188	KHU28	Crossbred	Khartoum University	2003-01-10	1190	7	315	2017-04-27	2520	2017-10-23	8	3.65	3.71	3.51	3.52	4.95	4.97	AG
188	KHU28	Crossbred	Khartoum University	2003-01-10	1190	7	315	2017-04-27	2520	2017-11-26	7	3.84	3.85	3.84	3.78	3.06	5.06	AG
189	KHU29	Crossbred	Khartoum University	2009-10-26	807	5	300	2017-07-25	4200	2017-08-15	14	4.28	4.27	3.46	3.45	4.73	4.71	GG
189	KHU29	Crossbred	Khartoum University	2009-10-26	807	5	300	2017-07-25	4200	2017-09-23	12.5	3.85	3.87	3.39	3.37	4.82	4.79	GG
189	KHU29	Crossbred	Khartoum University	2009-10-26	807	5	300	2017-07-25	4200	2017-10-23	12	3.28	3.27	3.5	3.49	4.9	4.88	GG
189	KHU29	Crossbred	Khartoum University	2009-10-26	807	5	300	2017-07-25	4200	2017-11-26	11	3.71	3.73	3.71	3.7	5.22	5.22	GG
189	KHU29	Crossbred	Khartoum University	2009-10-26	807	5	300	2017-07-25	4200	2017-12-26	10	3.82	3.84	3.71	3.71	5.23	5.22	GG
189	KHU29	Crossbred	Khartoum University	2009-10-26	807	5	300	2017-07-25	4200	2018-01-25	9	3.61	3.59	3.8	3.79	5.36	5.35	GG
189	KHU29	Crossbred	Khartoum University	2009-10-26	807	5	300	2017-07-25	4200	2018-02-26	8	3.14	3.16	3.74	3.74	5.25	5.25	GG
190	KHU30	Crossbred	Khartoum University	2013-01-31	920	2	310	2017-05-31	3100	2017-08-15	14	4.31	4.33	3.68	3.69	5.04	5.05	GG
190	KHU30	Crossbred	Khartoum University	2013-01-31	920	2	310	2017-05-31	3100	2017-09-23	12	3.8	3.77	3.9	3.88	5.44	5.41	GG
190	KHU30	Crossbred	Khartoum University	2013-01-31	920	2	310	2017-05-31	3100	2017-10-23	11	5.47	5.44	3.56	3.55	4.8	4.79	GG
190	KHU30	Crossbred	Khartoum University	2013-01-31	920	2	310	2017-05-31	3100	2017-11-26	9,5	4.51	4.54	3.9	3.91	5.34	5.36	GG
190	KHU30	Crossbred	Khartoum University	2013-01-31	920	2	310	2017-05-31	3100	2017-12-26	9	3.23	3.3	3.91	3.89	5.43	3.4	GG
190	KHU30	Crossbred	Khartoum University	2013-01-31	920	2	310	2017-05-31	3100	2018-01-25	8	4.12	4.09	3.91	3.93	5.38	5.41	GG
191	KHU31	Crossbred	Khartoum University	2013-06-05	1020	2	304	2017-06-03	3344	2017-08-15	13	5.38	5.39	3.3	3.35	4.44	4.51	AG
191	KHU31	Crossbred	Khartoum University	2013-06-05	1020	2	304	2017-06-03	3344	2017-09-23	12.5	5.79	5.9	3.54	3.55	4.93	4.93	AG
191	KHU31	Crossbred	Khartoum University	2013-06-05	1020	2	304	2017-06-03	3344	2017-10-23	12	5.25	5.37	3.06	3.11	4.11	4.17	AG
191	KHU31	Crossbred	Khartoum University	2013-06-05	1020	2	304	2017-06-03	3344	2017-11-26	11	5.39	5.46	3.32	3.35	4.46	4.5	AG
191	KHU31	Crossbred	Khartoum University	2013-06-05	1020	2	304	2017-06-03	3344	2017-12-26	9	3.58	3.66	3.74	3.75	4.94	4.95	AG
191	KHU31	Crossbred	Khartoum University	2013-06-05	1020	2	304	2017-06-03	3344	2018-01-25	8	3.35	3.36	3.68	3.71	4.93	4.96	AG
191	KHU31	Crossbred	Khartoum University	2013-06-05	1020	2	304	2017-06-03	3344	2018-02-26	7	3.52	3.5	3.67	3.65	5.07	5.04	AG
192	KHU32	Crossbred	Khartoum University	2012-02-17	1208	1	NA	2017-05-10	NA	2017-08-15	12	3.15	3.2	3.78	3.78	5.24	5.24	AG
192	KHU32	Crossbred	Khartoum University	2012-02-17	1208	1	NA	2017-05-10	NA	2017-09-23	11.5	3.3	3.27	3.84	3.84	5.38	5.38	AG
192	KHU32	Crossbred	Khartoum University	2012-02-17	1208	1	NA	2017-05-10	NA	2017-10-23	10	3.32	3.29	3.92	3.93	5.44	5.42	AG
192	KHU32	Crossbred	Khartoum University	2012-02-17	1208	1	NA	2017-05-10	NA	2018-02-26	9	3.17	3.36	3.44	3.49	4.82	4.88	AG
192	KHU32	Crossbred	Khartoum University	2012-02-17	1208	1	NA	2017-05-10	NA	2018-03-26	8	3.12	3.11	3.69	3.67	5.12	5.09	AG
193	KHU33	Crossbred	Khartoum University	2012-05-02	1132	3	320	2017-06-30	2240	2017-08-15	11	4.97	4	3.66	3.67	5.08	5.1	GG
193	KHU33	Crossbred	Khartoum University	2012-05-02	1132	3	320	2017-06-30	2240	2017-09-23	10	5.26	5.26	3.8	3.8	5.15	5.15	GG
193	KHU33	Crossbred	Khartoum University	2012-05-02	1132	3	320	2017-06-30	2240	2017-10-23	9.5	5.78	5.92	3.76	3.8	5.07	5.12	GG
193	KHU33	Crossbred	Khartoum University	2012-05-02	1132	3	320	2017-06-30	2240	2017-11-26	9	3.06	3.15	3.93	3.94	5.47	5.48	GG
193	KHU33	Crossbred	Khartoum University	2012-05-02	1132	3	320	2017-06-30	2240	2017-12-26	8.5	5.93	5.02	3.84	3.85	5.18	5.18	GG
193	KHU33	Crossbred	Khartoum University	2012-05-02	1132	3	320	2017-06-30	2240	2018-01-25	8	4.52	4.5	3.87	3.87	5.19	5.18	GG
193	KHU33	Crossbred	Khartoum University	2012-05-02	1132	3	320	2017-06-30	2240	2018-02-26	7	3.12	3.38	3.92	4	5.5	5.61	GG
194	KHU34	Crossbred	Khartoum University	2011-08-12	1224	4	330	2017-07-02	2970	2017-08-15	13	3.12	3.12	3.38	3.37	4.67	4.67	GG
194	KHU34	Crossbred	Khartoum University	2011-08-12	1224	4	330	2017-07-02	2970	2017-09-23	12	4.5	4.65	3.99	3.96	3.93	4.02	GG
194	KHU34	Crossbred	Khartoum University	2011-08-12	1224	4	330	2017-07-02	2970	2017-10-23	11.5	4.33	4.3	3.71	3.69	5.08	5.06	GG
194	KHU34	Crossbred	Khartoum University	2011-08-12	1224	4	330	2017-07-02	2970	2017-11-26	11	3.52	3.56	3.72	3.73	5.14	5.15	GG
194	KHU34	Crossbred	Khartoum University	2011-08-12	1224	4	330	2017-07-02	2970	2017-12-26	10	5.84	5.88	3.94	3.93	5.32	5.3	GG
194	KHU34	Crossbred	Khartoum University	2011-08-12	1224	4	330	2017-07-02	2970	2018-01-25	9.5	3.39	3.35	3.8	3.78	5.26	5.24	GG
194	KHU34	Crossbred	Khartoum University	2011-08-12	1224	4	330	2017-07-02	2970	2018-02-26	9	3.71	3.71	3.63	3.62	5.12	5.16	GG
194	KHU34	Crossbred	Khartoum University	2011-08-12	1224	4	330	2017-07-02	2970	2018-03-26	8	3.94	3.96	3.84	3.84	5.4	5.4	GG
195	KHU35	Crossbred	Khartoum University	2010-01-11	1146	4	300	2017-05-15	3300	2017-08-15	12	5.3	5.01	3.26	3.18	4.39	4.29	AG
195	KHU35	Crossbred	Khartoum University	2010-01-11	1146	4	300	2017-05-15	3300	2017-09-23	10	3.07	3.09	3.35	3.35	4.7	4.7	AG
195	KHU35	Crossbred	Khartoum University	2010-01-11	1146	4	300	2017-05-15	3300	2017-10-23	9	3.87	3.95	3.51	3.53	4.82	4.85	AG
195	KHU35	Crossbred	Khartoum University	2010-01-11	1146	4	300	2017-05-15	3300	2017-11-26	8	3.84	3.88	3.69	3.7	5.14	5.15	AG
195	KHU35	Crossbred	Khartoum University	2010-01-11	1146	4	300	2017-05-15	3300	2017-12-26	7.5	4.94	4.98	3.69	3.71	5.02	5.04	AG
196	KHU36	Crossbred	Khartoum University	2014-01-26	1110	1	NA	2017-05-28	NA	2017-08-15	9	4.55	4.57	3.42	3.41	4.65	4.65	AA
196	KHU36	Crossbred	Khartoum University	2014-01-26	1110	1	NA	2017-05-28	NA	2017-09-23	8	3.89	3.92	3.82	3.81	5.37	5.36	AA
196	KHU36	Crossbred	Khartoum University	2014-01-26	1110	1	NA	2017-05-28	NA	2017-10-23	8	3.26	3.25	3.63	3.61	5.03	5	AA
196	KHU36	Crossbred	Khartoum University	2014-01-26	1110	1	NA	2017-05-28	NA	2017-11-26	7	4.7	4.61	3.76	3.71	5.13	5.07	AA
196	KHU36	Crossbred	Khartoum University	2014-01-26	1110	1	NA	2017-05-28	NA	2017-12-26	6	3.32	3.29	3.92	3.93	5.44	5.42	AA
196	KHU36	Crossbred	Khartoum University	2014-01-26	1110	1	NA	2017-05-28	NA	2018-01-25	5	4.15	4.14	3.86	3.86	5.31	5.3	AA
196	KHU36	Crossbred	Khartoum University	2014-01-26	1110	1	NA	2017-05-28	NA	2018-02-26	4	3.46	3.35	3.86	3.83	5.46	5.43	AA
197	KHU37	Crossbred	Khartoum University	2007-10-10	836	7	305	2017-04-29	3050	2017-08-15	10.5	4.74	4.77	3.35	3.35	4.55	4.55	AG
197	KHU37	Crossbred	Khartoum University	2007-10-10	836	7	305	2017-04-29	3050	2017-09-23	10	3.4	3.42	3.81	3.81	5.28	5.28	AG
197	KHU37	Crossbred	Khartoum University	2007-10-10	836	7	305	2017-04-29	3050	2017-10-23	9.5	3.81	3.87	3.76	3.78	5.18	5.2	AG
197	KHU37	Crossbred	Khartoum University	2007-10-10	836	7	305	2017-04-29	3050	2017-11-26	9	4.06	4.17	3.63	3.67	4.98	5.03	AG
197	KHU37	Crossbred	Khartoum University	2007-10-10	836	7	305	2017-04-29	3050	2017-12-26	8	3.39	3.4	3.47	3.47	4.9	4.9	AG
197	KHU37	Crossbred	Khartoum University	2007-10-10	836	7	305	2017-04-29	3050	2018-01-25	7	3.27	3.27	3.77	3.77	5.29	5.29	AG
198	KHU38	Crossbred	Khartoum University	2013-02-14	790	2	310	2017-05-15	3410	2017-08-15	10	4.13	4.11	3.5	3.5	4.8	4.79	AG
198	KHU38	Crossbred	Khartoum University	2013-02-14	790	2	310	2017-05-15	3410	2017-09-23	9.5	3.73	3.74	3.5	3.51	4.93	4.95	AG
198	KHU38	Crossbred	Khartoum University	2013-02-14	790	2	310	2017-05-15	3410	2017-10-23	9	3.27	3.37	3.26	3.25	4.33	4.31	AG
198	KHU38	Crossbred	Khartoum University	2013-02-14	790	2	310	2017-05-15	3410	2017-11-26	8.5	3.21	3.22	3.58	3.58	4.97	4.95	AG
198	KHU38	Crossbred	Khartoum University	2013-02-14	790	2	310	2017-05-15	3410	2017-12-26	8	3.67	3.66	3.73	3.72	5.21	5.19	AG
198	KHU38	Crossbred	Khartoum University	2013-02-14	790	2	310	2017-05-15	3410	2018-01-25	7	3.91	3.91	3.39	3.39	4.65	4.65	AG
198	KHU38	Crossbred	Khartoum University	2013-02-14	790	2	310	2017-05-15	3410	2018-02-26	7	3.75	3.85	3.88	3.86	5.76	5.32	AG
199	KHU39	Crossbred	Khartoum University	2014-02-12	1080	1	NA	2017-04-26	NA	2017-08-15	8	4.09	4.1	3.33	3.29	4.66	4.61	AA
199	KHU39	Crossbred	Khartoum University	2014-02-12	1080	1	NA	2017-04-26	NA	2017-09-23	7.5	3.34	3.25	3.43	3.39	4.85	4.81	AA
199	KHU39	Crossbred	Khartoum University	2014-02-12	1080	1	NA	2017-04-26	NA	2017-10-23	7	3.8	3.77	3.55	3.53	4.99	4.97	AA
199	KHU39	Crossbred	Khartoum University	2014-02-12	1080	1	NA	2017-04-26	NA	2017-11-26	6	3.69	3.69	3.65	3.65	5.15	5.14	AA
199	KHU39	Crossbred	Khartoum University	2014-02-12	1080	1	NA	2017-04-26	NA	2017-12-26	6	3.75	3.74	3.79	3.69	5.29	5.15	AA
199	KHU39	Crossbred	Khartoum University	2014-02-12	1080	1	NA	2017-04-26	NA	2018-01-25	5	3.71	3.71	3.76	3.76	5.3	5.3	AA
199	KHU39	Crossbred	Khartoum University	2014-02-12	1080	1	NA	2017-04-26	NA	2018-02-26	4	5.03	5.58	4	4.43	4.04	5.93	AA
200	KHU40	Crossbred	Khartoum University	2012-07-30	1150	2	320	2017-07-20	3200	2017-08-15	13	5.04	5.01	3.62	3.62	4.86	4.86	GG
200	KHU40	Crossbred	Khartoum University	2012-07-30	1150	2	320	2017-07-20	3200	2017-09-23	11	3.35	3.34	3.38	3.4	4.37	4.39	GG
200	KHU40	Crossbred	Khartoum University	2012-07-30	1150	2	320	2017-07-20	3200	2017-10-23	9.5	4.58	4.59	3.74	3.73	5.11	5.1	GG
200	KHU40	Crossbred	Khartoum University	2012-07-30	1150	2	320	2017-07-20	3200	2017-11-26	8.5	4.62	4.66	3.69	3.7	5.04	5.02	GG
200	KHU40	Crossbred	Khartoum University	2012-07-30	1150	2	320	2017-07-20	3200	2017-12-26	7	4.86	4.91	3.61	3.61	5.08	5.08	GG
200	KHU40	Crossbred	Khartoum University	2012-07-30	1150	2	320	2017-07-20	3200	2018-01-25	5.5	3.86	3.84	3.98	3.91	5.5	5.39	GG
201	KHU41	Crossbred	Khartoum University	2007-11-14	1043	7	300	2017-09-06	2700	2017-09-23	10	3.58	3.71	3.79	3.82	5.29	5.33	AG
201	KHU41	Crossbred	Khartoum University	2007-11-14	1043	7	300	2017-09-06	2700	2017-10-23	9	3.55	3.56	3.77	3.75	5.26	5.24	AG
201	KHU41	Crossbred	Khartoum University	2007-11-14	1043	7	300	2017-09-06	2700	2017-11-26	8	3.12	3.14	3.78	3.79	5.37	5.37	AG
201	KHU41	Crossbred	Khartoum University	2007-11-14	1043	7	300	2017-09-06	2700	2017-12-26	6	3.67	3.68	3.77	3.76	5.32	5.31	AG
201	KHU41	Crossbred	Khartoum University	2007-11-14	1043	7	300	2017-09-06	2700	2018-01-25	5.5	3.78	3.78	3.22	3.21	4.47	4.46	AG
201	KHU41	Crossbred	Khartoum University	2007-11-14	1043	7	300	2017-09-06	2700	2018-02-26	5	3.73	3.74	3.76	3.76	5.35	5.76	AG
201	KHU41	Crossbred	Khartoum University	2007-11-14	1043	7	300	2017-09-06	2700	2018-03-26	4	3.38	3.44	3.51	3.53	4.74	4.75	AG
202	KHU42	Crossbred	Khartoum University	2008-01-10	1079	6	319	2017-09-12	3190	2017-09-23	8	4.42	4.43	3.58	3.58	5	5.01	AG
202	KHU42	Crossbred	Khartoum University	2008-01-10	1079	6	319	2017-09-12	3190	2017-10-23	9	4.54	4.55	3.54	3.53	4.94	4.92	AG
202	KHU42	Crossbred	Khartoum University	2008-01-10	1079	6	319	2017-09-12	3190	2017-11-26	13	4.45	4.43	3.61	3.61	4.93	4.92	AG
202	KHU42	Crossbred	Khartoum University	2008-01-10	1079	6	319	2017-09-12	3190	2017-12-26	11	3.3	3.34	3.64	3.65	5.04	5.05	AG
202	KHU42	Crossbred	Khartoum University	2008-01-10	1079	6	319	2017-09-12	3190	2018-01-25	10.5	3.63	3.69	3.69	3.73	5.16	5.21	AG
202	KHU42	Crossbred	Khartoum University	2008-01-10	1079	6	319	2017-09-12	3190	2018-02-26	9	3.72	3.71	3.71	3.7	5.24	5.22	AG
202	KHU42	Crossbred	Khartoum University	2008-01-10	1079	6	319	2017-09-12	3190	2018-03-26	7	3.91	3.91	3.83	3.82	5.27	5.27	AG
203	KHU43	Crossbred	Khartoum University	2011-08-23	900	3	300	2017-08-23	3300	2017-09-23	12.5	3.57	3.76	3.8	3.85	5.25	5.31	GG
203	KHU43	Crossbred	Khartoum University	2011-08-23	900	3	300	2017-08-23	3300	2017-10-23	11	4.65	4.33	3.81	3.52	5.09	4.7	GG
203	KHU43	Crossbred	Khartoum University	2011-08-23	900	3	300	2017-08-23	3300	2017-11-26	10	4.77	4.74	3.88	3.85	5.3	5.25	GG
203	KHU43	Crossbred	Khartoum University	2011-08-23	900	3	300	2017-08-23	3300	2017-12-26	9	5.69	5.72	3.9	3.9	5.28	5.27	GG
203	KHU43	Crossbred	Khartoum University	2011-08-23	900	3	300	2017-08-23	3300	2018-01-25	7	4.01	4.12	4.02	4.06	5.55	5.59	GG
203	KHU43	Crossbred	Khartoum University	2011-08-23	900	3	300	2017-08-23	3300	2018-02-26	7	4.13	4.15	3.74	3.75	5.31	5.31	GG
203	KHU43	Crossbred	Khartoum University	2011-08-23	900	3	300	2017-08-23	3300	2018-03-26	6	3.56	3.66	4.03	4.02	5.64	5.62	GG
204	KHU44	Crossbred	Khartoum University	2009-06-06	1089	3	320	2017-05-01	3200	2017-09-23	12	3.47	3.55	3.67	3.68	5.18	5.2	AG
204	KHU44	Crossbred	Khartoum University	2009-06-06	1089	3	320	2017-05-01	3200	2017-10-23	10	4.5	4.53	3.43	3.42	4.79	4.77	AG
204	KHU44	Crossbred	Khartoum University	2009-06-06	1089	3	320	2017-05-01	3200	2017-11-26	10	4.1	4.11	3.77	3.76	5.18	5.16	AG
204	KHU44	Crossbred	Khartoum University	2009-06-06	1089	3	320	2017-05-01	3200	2017-12-26	9	3.11	2.09	3.66	3.64	5.14	5.11	AG
204	KHU44	Crossbred	Khartoum University	2009-06-06	1089	3	320	2017-05-01	3200	2018-01-25	8.5	3.49	3.59	3.77	3.81	4.92	4.99	AG
204	KHU44	Crossbred	Khartoum University	2009-06-06	1089	3	320	2017-05-01	3200	2018-03-26	7	3.33	3.34	3.99	3.98	5.54	5.53	AG
205	KHU45	Crossbred	Khartoum University	2010-03-21	1080	3	330	2017-08-26	2970	2017-09-23	11	3.9	3.8	3.72	3.68	5.18	5.13	GG
205	KHU45	Crossbred	Khartoum University	2010-03-21	1080	3	330	2017-08-26	2970	2017-10-23	10	3.69	3.71	3.46	3.45	4.59	4.58	GG
205	KHU45	Crossbred	Khartoum University	2010-03-21	1080	3	330	2017-08-26	2970	2017-11-26	9.5	3.76	3.77	3.82	3.81	5.27	5.25	GG
205	KHU45	Crossbred	Khartoum University	2010-03-21	1080	3	330	2017-08-26	2970	2017-12-26	8	4.28	4.29	3.67	3.65	5.02	5	GG
205	KHU45	Crossbred	Khartoum University	2010-03-21	1080	3	330	2017-08-26	2970	2018-01-25	7.5	3.03	3.99	3.84	3.82	5.39	5.38	GG
205	KHU45	Crossbred	Khartoum University	2010-03-21	1080	3	330	2017-08-26	2970	2018-02-26	7	3.77	3.77	3.73	3.73	5.32	5.31	GG
205	KHU45	Crossbred	Khartoum University	2010-03-21	1080	3	330	2017-08-26	2970	2018-03-26	6	3.27	3.17	3.91	3.87	5.42	5.37	GG
206	KHU46	Crossbred	Khartoum University	2009-07-23	990	5	299	2017-07-10	2990	2017-09-23	14	3.78	3.78	3.61	3.61	4.97	4.97	GG
206	KHU46	Crossbred	Khartoum University	2009-07-23	990	5	299	2017-07-10	2990	2017-10-23	12	3.23	3.09	3.61	3.44	4.78	4.54	GG
206	KHU46	Crossbred	Khartoum University	2009-07-23	990	5	299	2017-07-10	2990	2017-11-26	11.5	4.13	4.11	3.81	3.78	5.23	5.2	GG
206	KHU46	Crossbred	Khartoum University	2009-07-23	990	5	299	2017-07-10	2990	2017-12-26	10	4.99	5.05	3.85	3.86	5.24	5.25	GG
206	KHU46	Crossbred	Khartoum University	2009-07-23	990	5	299	2017-07-10	2990	2018-01-25	8.5	3.97	4.03	3.82	3.82	5.25	5.26	GG
206	KHU46	Crossbred	Khartoum University	2009-07-23	990	5	299	2017-07-10	2990	2018-02-26	7	3.46	3.53	3.53	3.53	4.98	4.98	GG
206	KHU46	Crossbred	Khartoum University	2009-07-23	990	5	299	2017-07-10	2990	2018-03-26	7	4.32	4.37	3.81	3.82	5.22	5.24	GG
207	KHU47	Crossbred	Khartoum University	2009-09-27	1068	6	300	2017-06-10	3600	2017-08-15	13	3.95	3.99	3.66	3.67	5.15	5.15	GG
207	KHU47	Crossbred	Khartoum University	2009-09-27	1068	6	300	2017-06-10	3600	2017-09-23	12.5	3.85	3.91	3.49	3.47	4.79	4.76	GG
207	KHU47	Crossbred	Khartoum University	2009-09-27	1068	6	300	2017-06-10	3600	2017-10-23	12	4.61	4.56	3.76	3.73	5.14	5.1	GG
207	KHU47	Crossbred	Khartoum University	2009-09-27	1068	6	300	2017-06-10	3600	2017-11-26	10	4	4.93	3.77	3.72	5.24	5.18	GG
207	KHU47	Crossbred	Khartoum University	2009-09-27	1068	6	300	2017-06-10	3600	2017-12-26	9.5	3.4	3.41	3.93	3.92	5.51	5.49	GG
207	KHU47	Crossbred	Khartoum University	2009-09-27	1068	6	300	2017-06-10	3600	2018-01-25	9	3.91	3.89	3.41	3.4	4.28	4.27	GG
207	KHU47	Crossbred	Khartoum University	2009-09-27	1068	6	300	2017-06-10	3600	2018-02-26	8.5	3.87	3.89	3.63	3.61	5.05	5.02	GG
207	KHU47	Crossbred	Khartoum University	2009-09-27	1068	6	300	2017-06-10	3600	2018-03-26	8	3.84	3.84	3.93	3.93	5.47	5.48	GG
208	KHU48	Crossbred	Khartoum University	2008-01-20	1129	6	305	2017-09-14	3050	2017-09-23	10	3.63	3.6	3.35	3.37	4.6	4.64	GG
208	KHU48	Crossbred	Khartoum University	2008-01-20	1129	6	305	2017-09-14	3050	2017-10-23	13.5	3.91	3.96	3.17	3.18	4.28	4.29	GG
208	KHU48	Crossbred	Khartoum University	2008-01-20	1129	6	305	2017-09-14	3050	2017-11-26	12	3.47	3.48	3.57	3.56	4.98	4.97	GG
208	KHU48	Crossbred	Khartoum University	2008-01-20	1129	6	305	2017-09-14	3050	2017-12-26	9.5	4.05	4	3.69	3.68	5.07	5.05	GG
208	KHU48	Crossbred	Khartoum University	2008-01-20	1129	6	305	2017-09-14	3050	2018-01-25	8	3.94	3.92	3.67	3.65	5.16	5.14	GG
208	KHU48	Crossbred	Khartoum University	2008-01-20	1129	6	305	2017-09-14	3050	2018-02-26	7.5	3.12	3.2	3.41	3.43	4.84	4.87	GG
208	KHU48	Crossbred	Khartoum University	2008-01-20	1129	6	305	2017-09-14	3050	2018-03-26	6	3.66	3.69	3.49	3.35	4.99	4.81	GG
209	KHU49	Crossbred	Khartoum University	2007-01-10	1062	5	299	2017-07-21	2691	2017-08-15	9	3.81	3.84	3.18	3.2	4.01	4.04	AG
209	KHU49	Crossbred	Khartoum University	2007-01-10	1062	5	299	2017-07-21	2691	2017-09-23	10	3.46	3.48	4.75	4.73	4.61	4.57	AG
209	KHU49	Crossbred	Khartoum University	2007-01-10	1062	5	299	2017-07-21	2691	2017-10-23	10.5	4.63	4.6	3.45	3.43	4.7	4.67	AG
209	KHU49	Crossbred	Khartoum University	2007-01-10	1062	5	299	2017-07-21	2691	2017-11-26	9	3.33	3.37	3.66	3.67	5.07	5.07	AG
209	KHU49	Crossbred	Khartoum University	2007-01-10	1062	5	299	2017-07-21	2691	2017-12-26	8.5	3.9	3.95	3.42	3.4	4.7	4.66	AG
209	KHU49	Crossbred	Khartoum University	2007-01-10	1062	5	299	2017-07-21	2691	2018-01-25	7	3.2	3.22	3.57	3.57	5	5.01	AG
209	KHU49	Crossbred	Khartoum University	2007-01-10	1062	5	299	2017-07-21	2691	2018-02-26	6	3.85	3.73	3.5	3.51	4.92	4.94	AG
210	KHU50	Crossbred	Khartoum University	2009-09-18	1080	5	310	2017-10-13	3100	2017-10-23	10	3.84	3.81	3.46	3.44	4.86	4.84	AG
210	KHU50	Crossbred	Khartoum University	2009-09-18	1080	5	310	2017-10-13	3100	2017-11-26	12	3.65	3.65	3.6	3.6	5.02	5.02	AG
210	KHU50	Crossbred	Khartoum University	2009-09-18	1080	5	310	2017-10-13	3100	2017-12-26	9	3.28	3.32	3.49	3.5	4.71	4.73	AG
210	KHU50	Crossbred	Khartoum University	2009-09-18	1080	5	310	2017-10-13	3100	2018-01-25	8	3.59	3.62	3.37	3.39	4.76	4.78	AG
210	KHU50	Crossbred	Khartoum University	2009-09-18	1080	5	310	2017-10-13	3100	2018-02-26	8	3.41	3.43	3.47	3.48	4.91	4.92	AG
211	KHU51	Crossbred	Khartoum University	2008-07-18	1140	6	330	2017-11-01	3630	2017-11-26	7	3.9	3.88	3.65	3.64	5.13	5.12	GG
211	KHU51	Crossbred	Khartoum University	2008-07-18	1140	6	330	2017-11-01	3630	2017-12-26	11	3.63	3.93	3.17	3.18	4.12	4.14	GG
211	KHU51	Crossbred	Khartoum University	2008-07-18	1140	6	330	2017-11-01	3630	2018-01-25	11.5	3.95	3.96	3.77	3.77	5.25	5.24	GG
211	KHU51	Crossbred	Khartoum University	2008-07-18	1140	6	330	2017-11-01	3630	2018-02-26	10	3.64	3.66	3.88	3.88	5.54	5.54	GG
211	KHU51	Crossbred	Khartoum University	2008-07-18	1140	6	330	2017-11-01	3630	2018-03-26	8	3.25	3.32	3.37	3.4	5.58	5.62	GG
212	KHU52	Crossbred	Khartoum University	2013-04-11	850	2	300	2017-11-13	3600	2017-11-26	9	3.58	3.6	4.13	4.13	5.72	5.72	AG
212	KHU52	Crossbred	Khartoum University	2013-04-11	850	2	300	2017-11-13	3600	2017-12-26	12	3.39	3.4	3.55	3.53	4.62	4.6	AG
212	KHU52	Crossbred	Khartoum University	2013-04-11	850	2	300	2017-11-13	3600	2018-01-25	10	3.44	3.43	3.67	3.66	4.96	4.95	AG
213	KHU53	Crossbred	Khartoum University	2011-05-13	1018	3	305	2017-07-12	3355	2017-11-26	10	3.63	3.66	4.11	4.11	5.74	5.74	GG
213	KHU53	Crossbred	Khartoum University	2011-05-13	1018	3	305	2017-07-12	3355	2017-12-26	9	3.27	3.3	3.82	3.81	5.36	5.34	GG
213	KHU53	Crossbred	Khartoum University	2011-05-13	1018	3	305	2017-07-12	3355	2018-01-25	8	3.45	3.49	3.68	3.7	5.15	5.18	GG
213	KHU53	Crossbred	Khartoum University	2011-05-13	1018	3	305	2017-07-12	3355	2018-02-26	8	3.87	3.93	3.79	3.82	5.33	5.37	GG
213	KHU53	Crossbred	Khartoum University	2011-05-13	1018	3	305	2017-07-12	3355	2018-03-26	6	3.21	3.22	3.65	3.65	5.12	5.11	GG
214	KHU54	Crossbred	Khartoum University	2012-06-02	1009	2	325	2017-10-29	2925	2017-11-26	9	3.43	3.44	3.47	3.48	4.79	4.8	AA
214	KHU54	Crossbred	Khartoum University	2012-06-02	1009	2	325	2017-10-29	2925	2017-12-26	7	3.3	3.32	3.37	3.37	4.77	4.77	AA
214	KHU54	Crossbred	Khartoum University	2012-06-02	1009	2	325	2017-10-29	2925	2018-01-25	6	4.79	4.81	3.71	3.71	5.06	5.06	AA
214	KHU54	Crossbred	Khartoum University	2012-06-02	1009	2	325	2017-10-29	2925	2018-02-26	5.5	3.7	3.68	3.82	3.35	3.37	3.36	AA
214	KHU54	Crossbred	Khartoum University	2012-06-02	1009	2	325	2017-10-29	2925	2018-03-26	5	3.93	3.02	3.56	3.56	5.01	5	AA
215	KHU55	Crossbred	Khartoum University	2011-10-13	1080	4	310	2017-08-10	3410	2017-11-26	9.5	4.47	4.49	3.5	3.5	4.78	4.78	AG
215	KHU55	Crossbred	Khartoum University	2011-10-13	1080	4	310	2017-08-10	3410	2017-12-26	8	3.85	3.65	3.52	3.52	4.91	4.91	AG
215	KHU55	Crossbred	Khartoum University	2011-10-13	1080	4	310	2017-08-10	3410	2018-01-25	7.5	3.59	3.57	3.66	3.65	5.17	5.16	AG
215	KHU55	Crossbred	Khartoum University	2011-10-13	1080	4	310	2017-08-10	3410	2018-02-26	7	3.02	3.08	3.48	3.49	4.94	4.96	AG
215	KHU55	Crossbred	Khartoum University	2011-10-13	1080	4	310	2017-08-10	3410	2018-03-26	7	3.27	3.3	3.51	3.5	4.91	4.9	AG
216	KHU56	Crossbred	Khartoum University	2007-05-25	1140	6	300	2017-10-22	3300	2017-11-26	14	3.05	3.05	3.89	3.89	5.47	5.46	GG
216	KHU56	Crossbred	Khartoum University	2007-05-25	1140	6	300	2017-10-22	3300	2017-12-26	13.5	3.17	3.21	3.96	3.97	5.5	5.52	GG
216	KHU56	Crossbred	Khartoum University	2007-05-25	1140	6	300	2017-10-22	3300	2018-01-25	13	3.45	3.72	3.8	3.92	5.26	5.41	GG
216	KHU56	Crossbred	Khartoum University	2007-05-25	1140	6	300	2017-10-22	3300	2018-02-26	11	3.72	3.71	3.71	3.7	5.24	5.22	GG
216	KHU56	Crossbred	Khartoum University	2007-05-25	1140	6	300	2017-10-22	3300	2018-03-26	10	3.76	3.75	3.9	3.9	5.38	5.38	GG
217	KHU57	Crossbred	Khartoum University	2013-10-30	850	2	305	2017-11-17	3660	2017-11-26	8.5	5.13	5.08	3.93	3.87	5.34	5.27	AA
217	KHU57	Crossbred	Khartoum University	2013-10-30	850	2	305	2017-11-17	3660	2017-12-26	7.5	3.09	3.16	3.6	3.62	4.99	5.02	AA
217	KHU57	Crossbred	Khartoum University	2013-10-30	850	2	305	2017-11-17	3660	2018-01-25	6.5	3.97	3.97	3.53	3.53	4.84	4.85	AA
217	KHU57	Crossbred	Khartoum University	2013-10-30	850	2	305	2017-11-17	3660	2018-02-26	5	3.38	3.45	3.64	3.66	5.15	5.18	AA
217	KHU57	Crossbred	Khartoum University	2013-10-30	850	2	305	2017-11-17	3660	2018-03-26	5	3.32	3.29	3.88	3.85	5.37	5.34	AA
218	KHU58	Crossbred	Khartoum University	2012-01-01	900	4	310	2017-08-30	4030	2017-12-26	10	4.64	4.72	3.92	3.94	5.25	5.27	AG
218	KHU58	Crossbred	Khartoum University	2012-01-01	900	4	310	2017-08-30	4030	2018-01-25	9	4.27	4.26	3.81	3.8	5.23	5.21	AG
218	KHU58	Crossbred	Khartoum University	2012-01-01	900	4	310	2017-08-30	4030	2018-02-26	8	4.13	4.15	3.74	3.75	5.31	5.31	AG
219	KHU59	Crossbred	Khartoum University	2013-11-14	860	2	315	2017-10-10	3465	2017-12-26	14	4.44	4.33	3.95	3.89	5.42	5.34	GG
219	KHU59	Crossbred	Khartoum University	2013-11-14	860	2	315	2017-10-10	3465	2018-01-25	10	4.63	4.62	3.77	3.77	5.14	5.15	GG
219	KHU59	Crossbred	Khartoum University	2013-11-14	860	2	315	2017-10-10	3465	2018-03-26	9	4.84	4.19	3.76	3.74	5.21	5.19	GG
220	KHU60	Crossbred	Khartoum University	2009-04-10	894	6	330	2017-09-23	330	2017-12-26	9	3.93	3	3.66	3.68	4.8	4.83	AG
220	KHU60	Crossbred	Khartoum University	2009-04-10	894	6	330	2017-09-23	330	2018-01-25	7	3.42	3.44	3.53	3.53	4.87	4.88	AG
220	KHU60	Crossbred	Khartoum University	2009-04-10	894	6	330	2017-09-23	330	2018-02-26	6	3.18	3.18	3.89	3.88	5.51	5.51	AG
221	KHU61	Crossbred	Khartoum University	2007-03-31	850	8	310	2017-04-12	3410	2017-12-26	10	3.13	3.12	3.73	3.71	4.95	4.93	AG
221	KHU61	Crossbred	Khartoum University	2007-03-31	850	8	310	2017-04-12	3410	2018-01-25	9	3.64	3.63	4.03	4.02	5.58	5.56	AG
221	KHU61	Crossbred	Khartoum University	2007-03-31	850	8	310	2017-04-12	3410	2018-02-26	7	3.35	3.31	3.9	3.87	5.52	5.49	AG
222	KHU62	Crossbred	Khartoum University	2006-01-12	893	8	299	2017-11-03	3588	2017-12-26	9	5.05	4.86	3.81	3.77	5.13	5.2	AG
222	KHU62	Crossbred	Khartoum University	2005-01-12	893	8	299	2017-11-03	3588	2018-01-25	7	3.18	3.22	3.93	3.94	5.46	5.47	AG
223	KHU63	Crossbred	Khartoum University	2009-07-31	1301	5	330	2017-11-28	3300	2017-12-26	12.5	5.15	5.16	3.21	3.19	4.32	4.3	GG
223	KHU63	Crossbred	Khartoum University	2009-07-31	1301	5	330	2017-11-28	3300	2018-01-25	11	3.82	3.79	3.58	3.57	4.99	4.97	GG
223	KHU63	Crossbred	Khartoum University	2009-07-31	1301	5	330	2017-11-28	3300	2018-02-26	10.5	3.45	3.49	3.07	3.08	4.34	4.35	GG
224	KHU64	Crossbred	Khartoum University	2005-02-18	930	6	300	2017-05-05	3100	2017-12-26	8	3.29	3.28	3.83	3.82	5.08	5.06	AG
224	KHU64	Crossbred	Khartoum University	2005-02-18	930	6	300	2017-05-05	3100	2018-01-25	8	4.79	4.8	3.09	3.11	4.18	4.2	AG
225	KHU65	Crossbred	Khartoum University	2012-08-13	1080	2	305	2017-08-28	4270	2017-12-26	10	5.2	5.15	3.71	3.67	5.03	4.98	AG
225	KHU65	Crossbred	Khartoum University	2012-08-13	1080	2	305	2017-08-28	4270	2018-01-25	9.5	3.67	3.68	3.71	3.7	5.12	5.15	AG
225	KHU65	Crossbred	Khartoum University	2012-08-13	1080	2	305	2017-08-28	4270	2018-02-26	9	3.9	3.01	3.7	3.73	5.2	5.24	AG
225	KHU65	Crossbred	Khartoum University	2012-08-13	1080	2	305	2017-08-28	4270	2018-03-26	6	3.71	3.04	3.77	3.77	5.24	5.25	AG
226	KHU66	Crossbred	Khartoum University	2003-11-07	1264	8	300	2017-09-03	3600	2017-12-26	11	3.11	3.09	3.66	3.64	5.14	5.11	AG
226	KHU66	Crossbred	Khartoum University	2003-11-07	1264	8	300	2017-09-03	3600	2018-01-25	9	4.59	4.68	3.91	3.94	5.35	5.39	AG
226	KHU66	Crossbred	Khartoum University	2003-11-07	1264	8	300	2017-09-03	3600	2018-02-26	8	3.07	3.06	3.54	3.53	5.03	5.02	AG
226	KHU66	Crossbred	Khartoum University	2003-11-07	1264	8	300	2017-09-03	3600	2018-03-26	7	3.57	3.57	3.87	3.86	5.46	5.45	AG
227	KHU67	Crossbred	Khartoum University	2011-09-23	1080	4	315	2017-06-06	3150	2017-12-26	7.5	3.86	3.85	3.91	3.87	5.39	5.34	AG
227	KHU67	Crossbred	Khartoum University	2011-09-23	1080	4	315	2017-06-06	3150	2018-01-25	7	5.16	5.14	3.89	3.88	5.29	5.28	AG
227	KHU67	Crossbred	Khartoum University	2011-09-23	1080	4	315	2017-06-06	3150	2018-02-26	6	3.14	3.12	3.6	3.63	5.46	5.09	AG
227	KHU67	Crossbred	Khartoum University	2011-09-23	1080	4	315	2017-06-06	3150	2018-03-26	4	4.87	5.03	3.7	3.75	5.04	5.1	AG
228	KHU68	Crossbred	Khartoum University	2012-02-21	1080	3	300	2017-09-14	3600	2017-12-26	12	5.18	5.21	3.61	3.62	4.89	4.91	AG
228	KHU68	Crossbred	Khartoum University	2012-02-21	1080	3	300	2017-09-14	3600	2018-01-25	10	4.63	4.59	3.69	3.68	5.04	5.02	AG
228	KHU68	Crossbred	Khartoum University	2012-02-21	1080	3	300	2017-09-14	3600	2018-03-26	8	4.64	4.66	3.81	3.81	5.2	5.21	AG
229	KHU69	Crossbred	Khartoum University	2004-07-01	1247	8	298	2017-11-11	2980	2017-12-26	9	4.79	4.78	3.84	3.83	5.24	5.22	AG
229	KHU69	Crossbred	Khartoum University	2004-07-01	1247	8	298	2017-11-11	2980	2018-01-25	8	5.11	5.19	3.92	3.93	5.34	5.34	AG
229	KHU69	Crossbred	Khartoum University	2004-07-01	1247	8	298	2017-11-11	2980	2018-02-26	7	3.57	3.45	3.75	3.73	5.36	5.33	AG
229	KHU69	Crossbred	Khartoum University	2004-07-01	1247	8	298	2017-11-11	2980	2018-03-26	6	3.68	3.72	4.41	4.4	5.18	5.15	AG
230	KHU70	Crossbred	Khartoum University	2011-11-11	1080	3	350	2017-08-20	4550	2017-12-26	10	3.52	3.54	3.83	3.82	5.02	4.99	AG
230	KHU70	Crossbred	Khartoum University	2011-11-11	1080	3	350	2017-08-20	4550	2018-01-25	8.5	3.9	3.95	3.93	3.95	5.3	5.33	AG
230	KHU70	Crossbred	Khartoum University	2011-11-11	1080	3	350	2017-08-20	4550	2018-02-26	7	3.28	3.32	3.45	3.45	4.88	4.89	AG
230	KHU70	Crossbred	Khartoum University	2011-11-11	1080	3	350	2017-08-20	4550	2018-03-26	6.5	4.61	4.49	3.79	3.76	5.18	5.15	AG
231	KHU71	Crossbred	Khartoum University	2012-06-12	1080	2	300	2017-10-17	3600	2017-12-26	13	4.59	6.57	3.78	3.76	5.05	5.03	GG
231	KHU71	Crossbred	Khartoum University	2012-06-12	1080	2	300	2017-10-17	3600	2018-01-25	11	3.78	3.79	4.13	4.12	5.7	5.69	GG
231	KHU71	Crossbred	Khartoum University	2012-06-12	1080	2	300	2017-10-17	3600	2018-02-26	9	4.1	4.13	3.67	3.66	5.04	5.02	GG
232	KHU72	Crossbred	Khartoum University	2007-12-06	1164	5	330	2017-10-23	2970	2017-12-26	8.5	3.17	3.2	3.95	3.96	5.26	5.27	AG
232	KHU72	Crossbred	Khartoum University	2007-12-06	1164	5	330	2017-10-23	2970	2018-02-26	7.5	3.62	3.64	3.33	3.34	4.76	4.77	AG
232	KHU72	Crossbred	Khartoum University	2007-12-06	1164	5	330	2017-10-23	2970	2018-03-26	6	3.54	3.54	3.62	3.62	5.06	5.05	AG
233	KHU73	Crossbred	Khartoum University	2011-02-11	1080	4	300	2017-11-03	3600	2017-12-26	12	5.77	5.79	3.46	3.46	4.64	4.64	AG
233	KHU73	Crossbred	Khartoum University	2011-02-11	1080	4	300	2017-11-03	3600	2018-01-25	9	3.92	3.94	3.38	3.35	4.35	4.31	AG
234	KHU74	Crossbred	Khartoum University	2009-09-15	1080	3	330	2017-06-08	3300	2017-12-26	9	3.83	3.87	3.78	3.79	4.04	4.05	AG
234	KHU74	Crossbred	Khartoum University	2009-09-15	1080	3	330	2017-06-08	3300	2018-01-25	8	5.35	5.38	3.91	3.92	5.3	5.32	AG
234	KHU74	Crossbred	Khartoum University	2009-09-15	1080	3	330	2017-06-08	3300	2018-02-26	6	3.26	3.25	3.04	3.08	4.19	4.19	AG
234	KHU74	Crossbred	Khartoum University	2009-09-15	1080	3	330	2017-06-08	3300	2018-03-26	5	3.66	3.57	3.7	3.65	4.88	4.81	AG
235	KHU75	Crossbred	Khartoum University	2014-02-22	1080	1	NA	2017-09-22	NA	2017-12-26	7	3.83	3.77	3.83	3.8	5.11	5.07	AA
235	KHU75	Crossbred	Khartoum University	2014-02-22	1080	1	NA	2017-09-22	NA	2018-01-25	6	3.46	3.52	3.94	3.95	5.29	5.3	AA
235	KHU75	Crossbred	Khartoum University	2014-02-22	1080	1	NA	2017-09-22	NA	2018-03-26	5	4.43	4.58	3.58	3.61	4.89	4.93	AA
236	KHU76	Crossbred	Khartoum University	2011-05-03	1228	4	310	2017-04-22	4030	2017-12-26	8	3.16	3.19	3.86	3.85	3.02	3.01	AG
236	KHU76	Crossbred	Khartoum University	2011-05-03	1228	4	310	2017-04-22	4030	2018-01-25	7.5	3.63	3.59	3.83	3.82	5.35	5.33	AG
236	KHU76	Crossbred	Khartoum University	2011-05-03	1228	4	310	2017-04-22	4030	2018-02-26	5	3.17	3.25	3.83	3.84	4.83	4.84	AG
237	KHU77	Crossbred	Khartoum University	2012-08-14	900	2	300	2017-08-30	3000	2017-12-26	9	3.66	3.79	5.24	5.2	4.3	5.23	AG
237	KHU77	Crossbred	Khartoum University	2012-08-14	900	2	300	2017-08-30	3000	2018-01-25	7	3.08	3.04	3.91	3.88	4.49	4.45	AG
238	KHU78	Crossbred	Khartoum University	2012-02-01	1254	2	305	2017-12-15	3660	2017-12-26	9	4.46	4.57	3.78	3.8	5.17	5.2	GG
238	KHU78	Crossbred	Khartoum University	2012-02-01	1254	2	305	2017-12-15	3660	2018-01-25	12	5.05	5	3.54	3.51	4.8	4.75	GG
238	KHU78	Crossbred	Khartoum University	2012-02-01	1254	2	305	2017-12-15	3660	2018-02-26	11	4.48	4.43	3.88	3.91	3.89	3.89	GG
238	KHU78	Crossbred	Khartoum University	2012-02-01	1254	2	305	2017-12-15	3660	2018-03-26	9	3.73	3.76	3.54	3.61	4.95	4.97	GG
239	KHU79	Crossbred	Khartoum University	2002-01-14	1150	5	330	2017-12-05	3795	2017-12-26	7	5.95	5.94	4.16	4.14	5.63	5.61	AG
239	KHU79	Crossbred	Khartoum University	2002-01-14	1150	5	330	2017-12-05	3795	2018-01-25	10	3.88	3.88	3.96	3.95	5.57	5.56	AG
239	KHU79	Crossbred	Khartoum University	2002-01-14	1150	5	330	2017-12-05	3795	2018-02-26	12	3.79	3.17	3.69	3.81	5.2	5.34	AG
239	KHU79	Crossbred	Khartoum University	2002-01-14	1150	5	330	2017-12-05	3795	2018-03-26	9.5	3.27	3.27	3.85	3.85	5.4	5.4	AG
240	KHU80	Crossbred	Khartoum University	2009-01-01	1044	6	310	2017-09-12	3255	2017-12-26	9	3.98	3.98	3.53	3.53	4.96	4.96	AA
240	KHU80	Crossbred	Khartoum University	2009-01-01	1044	6	310	2017-09-12	3255	2018-01-25	8	3.39	3.39	3.51	3.51	4.85	4.85	AA
240	KHU80	Crossbred	Khartoum University	2009-01-01	1044	6	310	2017-09-12	3255	2018-02-26	7	3.62	3.65	3.34	3.35	4.76	4.78	AA
241	BU38	Butana	Smallholder (no traits)															AA
242	BU39	Butana	Smallholder (no traits)															AG
243	BU40	Butana	Smallholder (no traits)															AA
244	BU41	Butana	Smallholder (no traits)															AG
245	BU42	Butana	Smallholder (no traits)															AA
246	BU43	Butana	Smallholder (no traits)															AA
247	BU44	Butana	Smallholder (no traits)															AA
248	BU45	Butana	Smallholder (no traits)															AA
249	BU46	Butana	Smallholder (no traits)															AA
250	BU47	Butana	Smallholder (no traits)															AA
251	BU48	Butana	Smallholder (no traits)															AG
252	BU49	Butana	Smallholder (no traits)															AA
253	BU50	Butana	Smallholder (no traits)															AA
254	BU51	Butana	Smallholder (no traits)															AA
255	BU52	Butana	Smallholder (no traits)															AA
256	BU53	Butana	Smallholder (no traits)															AA
257	BU54	Butana	Smallholder (no traits)															AA
258	BU55	Butana	Smallholder (no traits)															AA
259	BU56	Butana	Smallholder (no traits)															AG
260	BU57	Butana	Smallholder (no traits)															AA
261	BU58	Butana	Smallholder (no traits)															AA
262	BU59	Butana	Smallholder (no traits)															AA
263	BU60	Butana	Smallholder (no traits)															AA
264	BU61	Butana	Smallholder (no traits)															AA
265	BU62	Butana	Smallholder (no traits)															AG
266	BU63	Butana	Smallholder (no traits)															AA
267	BU64	Butana	Smallholder (no traits)															AA
268	BU65	Butana	Smallholder (no traits)															AG
269	BU66	Butana	Smallholder (no traits)															AG
270	BU67	Butana	Smallholder (no traits)															AA
271	BU68	Butana	Smallholder (no traits)															AA
272	BU69	Butana	Smallholder (no traits)															AA
273	BU70	Butana	Smallholder (no traits)															AA
274	BU71	Butana	Smallholder (no traits)															AG
275	BU72	Butana	Smallholder (no traits)															AG
276	BU73	Butana	Smallholder (no traits)															AA
277	BU74	Butana	Smallholder (no traits)															AG
278	BU75	Butana	Smallholder (no traits)															AA
279	BU76	Butana	Smallholder (no traits)															AA
280	BU78	Butana	Smallholder (no traits)															AG
281	BU79	Butana	Smallholder (no traits)															AA
282	BU80	Butana	Smallholder (no traits)															AA
283	BU81	Butana	Smallholder (no traits)															AG
284	BU82	Butana	Smallholder (no traits)															AA
285	BU83	Butana	Smallholder (no traits)															AA
286	BU84	Butana	Smallholder (no traits)															AA
287	BU85	Butana	Smallholder (no traits)															AA
288	BU86	Butana	Smallholder (no traits)															AA
289	BU87	Butana	Smallholder (no traits)															AA
290	BU88	Butana	Smallholder (no traits)															AA
291	BU89	Butana	Smallholder (no traits)															AA
292	BU90	Butana	Smallholder (no traits)															AA
293	BU91	Butana	Smallholder (no traits)															AA
294	BU92	Butana	Smallholder (no traits)															AA
295	BU93	Butana	Smallholder (no traits)															AA
296	BU94	Butana	Smallholder (no traits)															AG
